# Supplementary material for: Ultrafast room-temperature valley manipulation in silicon and diamond
Source: Nat Phys. 2025 Apr 14;21(6):947–52. doi: 10.1038/s41567-025-02862-4 (PMC12176610; doi:10.1038/s41567-025-02862-4)
Supplement: Supplementary file 4 — Source data for graph. [file 41567_2025_2862_MOESM4_ESM.txt]

-0.0995	33.3333333333333	33.3333333333333	33.3333333333333
-0.099	33.3326666666667	33.3333333333333	33.3346666666667
-0.0985	33.3313333333333	33.3333333333333	33.3353333333333
-0.098	33.3293333333333	33.3333333333333	33.3373333333333
-0.0975	33.3273333333333	33.334	33.3386666666667
-0.097	33.328	33.3346666666667	33.3373333333333
-0.0965	33.3273333333333	33.3346666666667	33.338
-0.096	33.3266666666667	33.334	33.3393333333333
-0.0955	33.326	33.3346666666667	33.3393333333333
-0.095	33.324	33.3366666666667	33.3393333333333
-0.0945	33.3253333333333	33.336	33.3386666666667
-0.094	33.3266666666667	33.3366666666667	33.3366666666667
-0.0935	33.326	33.3373333333333	33.3373333333333
-0.093	33.324	33.338	33.3373333333333
-0.0925	33.324	33.3386666666667	33.3373333333333
-0.092	33.326	33.3373333333333	33.3366666666667
-0.0915	33.3266666666667	33.338	33.336
-0.091	33.3266666666667	33.3366666666667	33.336
-0.0905	33.328	33.336	33.336
-0.09	33.328	33.338	33.334
-0.0895	33.3266666666667	33.3386666666667	33.3346666666667
-0.089	33.3253333333333	33.3406666666667	33.334
-0.0885	33.328	33.3373333333333	33.3346666666667
-0.088	33.3273333333333	33.3373333333333	33.3353333333333
-0.0875	33.326	33.3386666666667	33.3353333333333
-0.087	33.326	33.3393333333333	33.3346666666667
-0.0865	33.3266666666667	33.3386666666667	33.3346666666667
-0.086	33.326	33.3386666666667	33.3353333333333
-0.0855	33.3246666666667	33.3393333333333	33.3353333333333
-0.085	33.3253333333333	33.338	33.3366666666667
-0.0845	33.3246666666667	33.338	33.3373333333333
-0.084	33.324	33.3393333333333	33.3373333333333
-0.0835	33.324	33.34	33.336
-0.083	33.324	33.3393333333333	33.3366666666667
-0.0825	33.3246666666667	33.3373333333333	33.338
-0.082	33.3246666666667	33.338	33.3366666666667
-0.0815	33.3253333333333	33.3373333333333	33.3366666666667
-0.081	33.3273333333333	33.338	33.334
-0.0805	33.3286666666667	33.338	33.3333333333333
-0.08	33.3293333333333	33.3373333333333	33.3333333333333
-0.0795	33.3313333333333	33.3366666666667	33.332
-0.079	33.33	33.336	33.334
-0.0785	33.328	33.3373333333333	33.3346666666667
-0.078	33.3273333333333	33.3386666666667	33.334
-0.0775	33.326	33.3386666666667	33.3353333333333
-0.077	33.326	33.3373333333333	33.3366666666667
-0.0765	33.3266666666667	33.338	33.3353333333333
-0.076	33.3253333333333	33.3373333333333	33.3366666666667
-0.0755	33.3266666666667	33.3373333333333	33.336
-0.075	33.326	33.336	33.3373333333333
-0.0745	33.3273333333333	33.3366666666667	33.336
-0.074	33.3266666666667	33.3353333333333	33.338
-0.0735	33.3273333333333	33.3346666666667	33.338
-0.073	33.328	33.3326666666667	33.3393333333333
-0.0725	33.328	33.3326666666667	33.3393333333333
-0.072	33.3266666666667	33.3326666666667	33.3406666666667
-0.0715	33.3286666666667	33.3326666666667	33.3386666666667
-0.071	33.33	33.3326666666667	33.3373333333333
-0.0705	33.3313333333333	33.332	33.3366666666667
-0.07	33.3313333333333	33.3326666666667	33.336
-0.0695	33.3293333333333	33.332	33.338
-0.069	33.3306666666667	33.332	33.3373333333333
-0.0685	33.3313333333333	33.3313333333333	33.3373333333333
-0.068	33.3293333333333	33.3326666666667	33.338
-0.0675	33.3306666666667	33.332	33.3373333333333
-0.067	33.3313333333333	33.332	33.3366666666667
-0.0665	33.332	33.33	33.338
-0.066	33.3313333333333	33.3313333333333	33.3373333333333
-0.0655	33.332	33.3313333333333	33.3373333333333
-0.065	33.3326666666667	33.3306666666667	33.3366666666667
-0.0645	33.334	33.3306666666667	33.3353333333333
-0.064	33.3346666666667	33.3293333333333	33.336
-0.0635	33.3333333333333	33.332	33.3346666666667
-0.063	33.3333333333333	33.332	33.3346666666667
-0.0625	33.3333333333333	33.3326666666667	33.334
-0.062	33.3333333333333	33.334	33.3326666666667
-0.0615	33.334	33.332	33.334
-0.061	33.3353333333333	33.3346666666667	33.33
-0.0605	33.336	33.3353333333333	33.3286666666667
-0.06	33.336	33.3353333333333	33.3286666666667
-0.0595	33.3373333333333	33.334	33.3286666666667
-0.059	33.3386666666667	33.332	33.3293333333333
-0.0585	33.3413333333333	33.3313333333333	33.3273333333333
-0.058	33.3413333333333	33.332	33.3266666666667
-0.0575	33.342	33.3313333333333	33.3266666666667
-0.057	33.344	33.3293333333333	33.3266666666667
-0.0565	33.3446666666667	33.3286666666667	33.3266666666667
-0.056	33.3433333333333	33.328	33.3286666666667
-0.0555	33.344	33.3253333333333	33.3306666666667
-0.055	33.344	33.3253333333333	33.3306666666667
-0.0545	33.3446666666667	33.324	33.3306666666667
-0.054	33.3466666666667	33.3226666666667	33.3306666666667
-0.0535	33.346	33.3233333333333	33.3306666666667
-0.053	33.346	33.3233333333333	33.3313333333333
-0.0525	33.3473333333333	33.3233333333333	33.33
-0.052	33.3506666666667	33.3213333333333	33.328
-0.0515	33.354	33.3206666666667	33.3253333333333
-0.051	33.356	33.32	33.324
-0.0505	33.3586666666667	33.3173333333333	33.324
-0.05	33.36	33.316	33.3233333333333
-0.0495	33.3586666666667	33.3173333333333	33.3246666666667
-0.049	33.3626666666667	33.314	33.3233333333333
-0.0485	33.3693333333333	33.31	33.32
-0.048	33.378	33.3053333333333	33.3166666666667
-0.0475	33.384	33.3006666666667	33.3153333333333
-0.047	33.386	33.2986666666667	33.3153333333333
-0.0465	33.386	33.2986666666667	33.3153333333333
-0.046	33.3866666666667	33.298	33.3146666666667
-0.0455	33.3946666666667	33.2946666666667	33.3113333333333
-0.045	33.41	33.2853333333333	33.3053333333333
-0.0445	33.4253333333333	33.2766666666667	33.298
-0.044	33.4326666666667	33.2713333333333	33.2966666666667
-0.0435	33.434	33.2706666666667	33.296
-0.043	33.4326666666667	33.2706666666667	33.2966666666667
-0.0425	33.4373333333333	33.268	33.2946666666667
-0.042	33.4586666666667	33.254	33.2873333333333
-0.0415	33.4966666666667	33.234	33.2693333333333
-0.041	33.522	33.2213333333333	33.2566666666667
-0.0405	33.53	33.218	33.252
-0.04	33.5286666666667	33.2186666666667	33.252
-0.0395	33.5306666666667	33.2193333333333	33.25
-0.039	33.5546666666667	33.208	33.2373333333333
-0.0385	33.6146666666667	33.172	33.2133333333333
-0.038	33.6966666666667	33.126	33.1773333333333
-0.0375	33.7393333333333	33.1106666666667	33.1506666666667
-0.037	33.7493333333333	33.1073333333333	33.144
-0.0365	33.75	33.108	33.1413333333333
-0.036	33.7606666666667	33.1006666666667	33.1386666666667
-0.0355	33.826	33.074	33.1
-0.035	33.9633333333333	33.0046666666667	33.032
-0.0345	34.0986666666667	32.9333333333333	32.968
-0.034	34.1533333333333	32.9033333333333	32.9433333333333
-0.0335	34.1613333333333	32.9006666666667	32.938
-0.033	34.1633333333333	32.9013333333333	32.9353333333333
-0.0325	34.2006666666667	32.8786666666667	32.9206666666667
-0.032	34.368	32.79	32.842
-0.0315	34.634	32.6626666666667	32.7026666666667
-0.031	34.836	32.5573333333333	32.6073333333333
-0.0305	34.8913333333333	32.532	32.5766666666667
-0.03	34.8966666666667	32.5266666666667	32.5766666666667
-0.0295	34.9093333333333	32.5213333333333	32.5693333333333
-0.029	35.0386666666667	32.4566666666667	32.5046666666667
-0.0285	35.4053333333333	32.2713333333333	32.3233333333333
-0.028	35.8606666666667	32.0386666666667	32.1006666666667
-0.0275	36.1266666666667	31.91	31.9633333333333
-0.027	36.1726666666667	31.8853333333333	31.9413333333333
-0.0265	36.1833333333333	31.878	31.9386666666667
-0.026	36.2333333333333	31.848	31.9186666666667
-0.0255	36.5593333333333	31.6826666666667	31.758
-0.025	37.1553333333333	31.4	31.4446666666667
-0.0245	37.7373333333333	31.1086666666667	31.154
-0.024	38.008	30.9713333333333	31.0206666666667
-0.0235	38.0346666666667	30.9633333333333	31.002
-0.023	38.0526666666667	30.9453333333333	31.002
-0.0225	38.2193333333333	30.8626666666667	30.918
-0.022	38.8286666666667	30.5633333333333	30.6073333333333
-0.0215	39.6086666666667	30.1913333333333	30.2006666666667
-0.021	40.25	29.8586666666667	29.8913333333333
-0.0205	40.464	29.7626666666667	29.7726666666667
-0.02	40.4753333333333	29.7593333333333	29.7646666666667
-0.0195	40.5093333333333	29.746	29.7446666666667
-0.019	40.904	29.5473333333333	29.5486666666667
-0.0185	41.6913333333333	29.1326666666667	29.176
-0.018	42.4893333333333	28.7346666666667	28.776
-0.0175	43.0726666666667	28.46	28.4673333333333
-0.017	43.1946666666667	28.3973333333333	28.408
-0.0165	43.1986666666667	28.4013333333333	28.4
-0.016	43.314	28.3386666666667	28.3473333333333
-0.0155	43.9213333333333	28.032	28.0466666666667
-0.015	44.7133333333333	27.636	27.65
-0.0145	45.4513333333333	27.2493333333333	27.2993333333333
-0.014	45.8973333333333	27.032	27.0706666666667
-0.0135	45.924	27.0206666666667	27.0553333333333
-0.013	45.9306666666667	27.0153333333333	27.0533333333333
-0.0125	46.202	26.8786666666667	26.9193333333333
-0.012	46.866	26.5546666666667	26.5793333333333
-0.0115	47.582	26.2013333333333	26.2173333333333
-0.011	48.152	25.9213333333333	25.9273333333333
-0.0105	48.406	25.7753333333333	25.8186666666667
-0.01	48.3646666666667	25.796	25.8393333333333
-0.0095	48.3793333333333	25.78	25.8406666666667
-0.009	48.7793333333333	25.58	25.6406666666667
-0.0085	49.412	25.2593333333333	25.3286666666667
-0.008	49.96	24.9826666666667	25.0573333333333
-0.0075	50.3573333333334	24.7893333333333	24.8533333333333
-0.007	50.444	24.748	24.808
-0.0065	50.3926666666667	24.7706666666667	24.8366666666667
-0.006	50.4753333333334	24.7346666666667	24.79
-0.0055	50.924	24.508	24.568
-0.005	51.39	24.2686666666667	24.3413333333333
-0.0045	51.7733333333333	24.0826666666667	24.1433333333333
-0.004	52.012	23.948	24.04
-0.0035	51.9553333333333	23.9913333333333	24.0533333333333
-0.003	51.8826666666667	24.0286666666667	24.088
-0.0025	52.0633333333333	23.9373333333333	24
-0.002	52.474	23.7473333333333	23.7786666666667
-0.0015	52.77	23.5906666666667	23.6393333333333
-0.001	52.9813333333334	23.4886666666667	23.5306666666667
-5E-4	53.0833333333333	23.462	23.4546666666667
0	52.984	23.5293333333333	23.4866666666667
5E-4	52.9486666666667	23.542	23.5093333333333
0.001	53.2006666666667	23.418	23.3813333333333
0.0015	53.488	23.282	23.23
0.002	53.6793333333334	23.1726666666667	23.1486666666667
0.0025	53.7786666666667	23.146	23.0753333333333
0.003	53.7206666666667	23.166	23.1133333333333
0.0035	53.6306666666667	23.202	23.1666666666667
0.004	53.668	23.186	23.146
0.0045	53.872	23.0853333333333	23.0426666666667
0.005	54.06	23.0013333333333	22.9386666666667
0.0055	54.164	22.9333333333333	22.902
0.006	54.1633333333333	22.9466666666667	22.89
0.0065	54.0773333333333	22.9873333333333	22.9353333333333
0.007	53.9986666666667	23.032	22.9693333333333
0.0075	54.0726666666667	22.9873333333333	22.9406666666667
0.008	54.2673333333333	22.8826666666667	22.85
0.0085	54.376	22.8646666666667	22.7593333333333
0.009	54.418	22.832	22.75
0.0095	54.372	22.85	22.7773333333333
0.01	54.2626666666667	22.922	22.8153333333333
0.0105	54.216	22.936	22.848
0.011	54.334	22.882	22.7833333333333
0.0115	54.422	22.834	22.7433333333333
0.012	54.482	22.786	22.732
0.0125	54.5033333333334	22.7713333333333	22.7253333333333
0.013	54.398	22.824	22.778
0.0135	54.306	22.8633333333333	22.8313333333333
0.014	54.29	22.8813333333333	22.8293333333333
0.0145	54.398	22.8146666666667	22.7873333333333
0.015	54.484	22.7813333333333	22.7346666666667
0.0155	54.4906666666667	22.7726666666667	22.7366666666667
0.016	54.4686666666667	22.772	22.7593333333333
0.0165	54.3713333333333	22.8293333333333	22.7993333333333
0.017	54.3046666666667	22.854	22.8413333333333
0.0175	54.2993333333334	22.832	22.8686666666667
0.018	54.388	22.7886666666667	22.8233333333333
0.0185	54.466	22.744	22.7893333333333
0.019	54.46	22.7366666666667	22.8033333333333
0.0195	54.412	22.7713333333333	22.8166666666667
0.02	54.3113333333333	22.8173333333333	22.8713333333333
0.0205	54.246	22.862	22.892
0.021	54.256	22.874	22.87
0.0215	54.3153333333333	22.848	22.8366666666667
0.022	54.338	22.8353333333333	22.8266666666667
0.0225	54.3	22.8506666666667	22.8493333333333
0.023	54.2333333333333	22.896	22.8706666666667
0.0235	54.158	22.9353333333333	22.9066666666667
0.024	54.1306666666667	22.92	22.9493333333333
0.0245	54.1546666666667	22.91	22.9353333333333
0.025	54.182	22.928	22.89
0.0255	54.2146666666667	22.93	22.8546666666667
0.026	54.1613333333334	22.9513333333333	22.888
0.0265	54.1013333333334	22.9813333333333	22.9173333333333
0.027	54.0433333333334	22.9893333333333	22.9673333333333
0.0275	54.0373333333334	22.9726666666667	22.9893333333333
0.028	54.0493333333334	22.9486666666667	23.002
0.0285	54.082	22.93	22.988
0.029	54.0693333333333	22.952	22.9793333333333
0.0295	54.0246666666667	22.9826666666667	22.9926666666667
0.03	53.954	23.0253333333333	23.02
0.0305	53.9186666666667	23.054	23.0273333333333
0.031	53.9173333333334	23.042	23.0406666666667
0.0315	53.9193333333333	23.0533333333333	23.0273333333333
0.032	53.9033333333334	23.052	23.0446666666667
0.0325	53.882	23.0546666666667	23.0633333333333
0.033	53.828	23.0866666666667	23.0853333333333
0.0335	53.7813333333334	23.104	23.1146666666667
0.034	53.7546666666667	23.13	23.1153333333333
0.0345	53.748	23.1213333333333	23.1313333333333
0.035	53.7213333333333	23.1326666666667	23.146
0.0355	53.7193333333334	23.1426666666667	23.138
0.036	53.7066666666667	23.1313333333333	23.162
0.0365	53.6566666666667	23.1506666666667	23.1926666666667
0.037	53.6446666666667	23.1706666666667	23.1853333333333
0.0375	53.5953333333334	23.1893333333333	23.216
0.038	53.5606666666667	23.2326666666667	23.206
0.0385	53.546	23.2426666666667	23.2113333333333
0.039	53.5433333333333	23.2293333333333	23.2266666666667
0.0395	53.5246666666667	23.236	23.2393333333333
0.04	53.5006666666667	23.2466666666667	23.2533333333333
0.0405	53.4546666666667	23.25	23.2953333333333
0.041	53.426	23.2373333333333	23.3366666666667
0.0415	53.4026666666667	23.2753333333333	23.322
0.042	53.3693333333334	23.2946666666667	23.336
0.0425	53.364	23.314	23.3226666666667
0.043	53.3293333333334	23.3113333333333	23.3586666666667
0.0435	53.2893333333334	23.34	23.3706666666667
0.044	53.2726666666667	23.348	23.3793333333333
0.0445	53.2893333333334	23.344	23.3673333333333
0.045	53.2686666666667	23.3753333333333	23.356
0.0455	53.244	23.38	23.376
0.046	53.234	23.3826666666667	23.3833333333333
0.0465	53.216	23.3946666666667	23.3893333333333
0.047	53.1973333333333	23.38	23.4226666666667
0.0475	53.1773333333334	23.4046666666667	23.418
0.048	53.1573333333333	23.414	23.4293333333333
0.0485	53.1366666666667	23.4246666666667	23.438
0.049	53.1346666666667	23.4086666666667	23.456
0.0495	53.1226666666667	23.4273333333333	23.45
0.05	53.0826666666667	23.456	23.4613333333333
0.0505	53.0653333333333	23.4533333333333	23.4813333333333
0.051	53.0453333333334	23.4693333333333	23.4853333333333
0.0515	53.014	23.4886666666667	23.4973333333333
0.052	53.0086666666667	23.49	23.5013333333333
0.0525	53.0093333333334	23.5073333333333	23.4833333333333
0.053	52.99	23.5093333333333	23.5
0.0535	52.9533333333333	23.5413333333333	23.5046666666667
0.054	52.9206666666667	23.5513333333333	23.528
0.0545	52.9026666666667	23.5673333333333	23.53
0.055	52.8846666666667	23.5833333333333	23.532
0.0555	52.8666666666667	23.596	23.5373333333333
0.056	52.854	23.584	23.562
0.0565	52.8393333333334	23.5826666666667	23.5773333333333
0.057	52.8353333333334	23.564	23.6006666666667
0.0575	52.8033333333333	23.5753333333333	23.6213333333333
0.058	52.774	23.5866666666667	23.6393333333333
0.0585	52.7846666666667	23.5733333333333	23.642
0.059	52.7633333333333	23.5906666666667	23.6466666666667
0.0595	52.7486666666667	23.5966666666667	23.6553333333333
0.06	52.748	23.5933333333333	23.6586666666667
0.0605	52.7346666666667	23.6086666666667	23.6566666666667
0.061	52.754	23.588	23.658
0.0615	52.75	23.588	23.662
0.062	52.7433333333334	23.57	23.6866666666667
0.0625	52.762	23.57	23.668
0.063	52.7406666666667	23.6113333333333	23.648
0.0635	52.73	23.6146666666667	23.6553333333333
0.064	52.7046666666667	23.6253333333333	23.67
0.0645	52.7013333333334	23.6373333333333	23.6613333333333
0.065	52.684	23.64	23.676
0.0655	52.6393333333333	23.658	23.702
0.066	52.632	23.6693333333333	23.6986666666667
0.0665	52.6313333333334	23.6673333333333	23.7013333333333
0.067	52.62	23.684	23.6953333333333
0.0675	52.6253333333334	23.6753333333333	23.6993333333333
0.068	52.634	23.672	23.694
0.0685	52.6153333333334	23.6713333333333	23.714
0.069	52.6173333333333	23.676	23.7073333333333
0.0695	52.604	23.6926666666667	23.7026666666667
0.07	52.5953333333334	23.7026666666667	23.702
0.0705	52.6026666666667	23.6966666666667	23.7013333333333
0.071	52.614	23.66	23.726
0.0715	52.596	23.6833333333333	23.7206666666667
0.072	52.5813333333333	23.6973333333333	23.7213333333333
0.0725	52.5673333333334	23.6966666666667	23.736
0.073	52.5513333333334	23.7046666666667	23.744
0.0735	52.5446666666667	23.716	23.7393333333333
0.074	52.5393333333334	23.7173333333333	23.7426666666667
0.0745	52.522	23.7353333333333	23.7426666666667
0.075	52.5253333333334	23.7506666666667	23.724
0.0755	52.5013333333333	23.782	23.7166666666667
0.076	52.4986666666667	23.7666666666667	23.7346666666667
0.0765	52.478	23.778	23.744
0.077	52.4793333333334	23.7633333333333	23.7573333333333
0.0775	52.47	23.7586666666667	23.7713333333333
0.078	52.4586666666667	23.764	23.7773333333333
0.0785	52.452	23.7733333333333	23.7746666666667
0.079	52.444	23.7886666666667	23.7666666666667
0.0795	52.4453333333334	23.796	23.7586666666667
0.08	52.4213333333334	23.8026666666667	23.776
0.0805	52.4073333333333	23.8113333333333	23.7813333333333
0.081	52.3966666666667	23.8313333333333	23.772
0.0815	52.412	23.8146666666667	23.7726666666667
0.082	52.3873333333334	23.8413333333333	23.7713333333333
0.0825	52.38	23.8433333333333	23.7766666666667
0.083	52.37	23.8506666666667	23.7793333333333
0.0835	52.368	23.8346666666667	23.7973333333333
0.084	52.3726666666667	23.8213333333333	23.806
0.0845	52.37	23.8306666666667	23.7993333333333
0.085	52.3613333333333	23.8313333333333	23.8073333333333
0.0855	52.3273333333333	23.828	23.8446666666667
0.086	52.3326666666667	23.834	23.8333333333333
0.0865	52.3373333333333	23.8213333333333	23.8413333333333
0.087	52.324	23.8306666666667	23.8453333333333
0.0875	52.3266666666667	23.822	23.8513333333333
0.088	52.3266666666667	23.8133333333333	23.86
0.0885	52.3286666666667	23.7973333333333	23.874
0.089	52.314	23.818	23.868
0.0895	52.3066666666667	23.8233333333333	23.87
0.09	52.32	23.806	23.8733333333333
0.0905	52.312	23.8166666666667	23.8706666666667
0.091	52.3173333333334	23.8206666666667	23.8626666666667
0.0915	52.3	23.824	23.876
0.092	52.264	23.8466666666667	23.8893333333333
0.0925	52.2546666666667	23.8646666666667	23.88
0.093	52.2666666666667	23.8573333333333	23.876
0.0935	52.2606666666667	23.862	23.8773333333333
0.094	52.2453333333333	23.868	23.8866666666667
0.0945	52.2313333333334	23.88	23.8886666666667
0.095	52.2353333333334	23.874	23.8906666666667
0.0955	52.2433333333333	23.874	23.8826666666667
0.096	52.2426666666667	23.864	23.8933333333333
0.0965	52.2406666666667	23.8813333333333	23.878
0.097	52.2386666666667	23.88	23.882
0.0975	52.224	23.894	23.882
0.098	52.202	23.9106666666667	23.8873333333333
0.0985	52.1853333333333	23.9166666666667	23.898
0.099	52.1806666666667	23.9206666666667	23.8986666666667
0.0995	52.1953333333334	23.9186666666667	23.886
0.1	52.1926666666667	23.9106666666667	23.8973333333333
0.15	52.19	23.93	23.88
0.2	51.6826666666667	24.152	24.1653333333333
0.25	51.3786666666667	24.312	24.3086666666667
0.3	51.1146666666667	24.4373333333333	24.448
0.35	50.8506666666667	24.576	24.574
0.4	50.59	24.6826666666667	24.728
0.45	50.3366666666667	24.8306666666667	24.8333333333333
0.5	50.1426666666667	24.9326666666667	24.9246666666667
0.55	49.896	25.0506666666667	25.0533333333333
0.6	49.652	25.1753333333333	25.1726666666667
0.65	49.4453333333334	25.274	25.2806666666667
0.7	49.2426666666667	25.3926666666667	25.3646666666667
0.75	49.012	25.5073333333333	25.48
0.8	48.802	25.6306666666667	25.5673333333333
0.85	48.606	25.736	25.658
0.9	48.3946666666667	25.8513333333333	25.754
0.95	48.1893333333334	25.9593333333333	25.8513333333333
1	48.006	26.0546666666667	25.94
1.05	47.8033333333333	26.1586666666667	26.038
1.1	47.5946666666667	26.2713333333333	26.134
1.15	47.4146666666667	26.362	26.2233333333333
1.2	47.242	26.4533333333333	26.3046666666667
1.25	47.0526666666667	26.54	26.4066666666667
1.3	46.866	26.6213333333333	26.5126666666667
1.35	46.6853333333333	26.7253333333333	26.59
1.4	46.5013333333333	26.8246666666667	26.6733333333333
1.45	46.314	26.9246666666667	26.7613333333333
1.5	46.1286666666667	27.01	26.8613333333333
1.55	45.9733333333333	27.0986666666667	26.928
1.6	45.7993333333333	27.178	27.0226666666667
1.65	45.6193333333333	27.2673333333333	27.1133333333333
1.7	45.4533333333333	27.3366666666667	27.2106666666667
1.75	45.3133333333333	27.402	27.2853333333333
1.8	45.1386666666667	27.4733333333333	27.388
1.85	44.998	27.5413333333333	27.46
1.9	44.8413333333333	27.606	27.5526666666667
1.95	44.678	27.676	27.646
2	44.5166666666667	27.774	27.7093333333333
2.05	44.3853333333333	27.8306666666667	27.784
2.1	44.234	27.9073333333333	27.8586666666667
2.15	44.096	27.9813333333333	27.9226666666667
2.2	43.9493333333333	28.0553333333333	27.996
2.25	43.81	28.1293333333333	28.0606666666667
2.3	43.6626666666667	28.19	28.1473333333333
2.35	43.5106666666667	28.2633333333333	28.2253333333333
2.4	43.3733333333333	28.346	28.28
2.45	43.238	28.424	28.338
2.5	43.1153333333333	28.4806666666667	28.404
2.55	43.0066666666667	28.524	28.4693333333333
2.6	42.872	28.5873333333333	28.5406666666667
2.65	42.7546666666667	28.6453333333333	28.6
2.7	42.634	28.6906666666667	28.6753333333333
2.75	42.5166666666667	28.756	28.7266666666667
2.8	42.4006666666667	28.8133333333333	28.7866666666667
2.85	42.2906666666667	28.8626666666667	28.8466666666667
2.9	42.1593333333333	28.928	28.9133333333333
2.95	42.0393333333333	28.9913333333333	28.9693333333333
3	41.9013333333333	29.068	29.03
3.05	41.7993333333333	29.1066666666667	29.094
3.1	41.6793333333333	29.1773333333333	29.1426666666667
3.15	41.5706666666667	29.2253333333333	29.204
3.2	41.48	29.274	29.246
3.25	41.38	29.3313333333333	29.2893333333333
3.3	41.276	29.398	29.3253333333333
3.35	41.182	29.4426666666667	29.3753333333333
3.4	41.0806666666667	29.4866666666667	29.4326666666667
3.45	40.98	29.5286666666667	29.4906666666667
3.5	40.872	29.5786666666667	29.5493333333333
3.55	40.764	29.6393333333333	29.5966666666667
3.6	40.6826666666667	29.688	29.6293333333333
3.65	40.582	29.7413333333333	29.6766666666667
3.7	40.4766666666667	29.7933333333333	29.73
3.75	40.4013333333333	29.8226666666667	29.776
3.8	40.3106666666667	29.8706666666667	29.8186666666667
3.85	40.2173333333333	29.9226666666667	29.86
3.9	40.124	29.9626666666667	29.9133333333333
3.95	40.0466666666667	30.016	29.9373333333333
4	39.9573333333333	30.0566666666667	29.986
4.05	39.8633333333333	30.1033333333333	30.0333333333333
4.1	39.7753333333333	30.1546666666667	30.07
4.15	39.6666666666667	30.204	30.1293333333333
4.2	39.58	30.2466666666667	30.1726666666667
4.25	39.5093333333333	30.296	30.1953333333333
4.3	39.4246666666667	30.3373333333333	30.2386666666667
4.35	39.3566666666667	30.3513333333333	30.292
4.4	39.2933333333333	30.3846666666667	30.322
4.45	39.2153333333333	30.4153333333333	30.3693333333333
4.5	39.1413333333333	30.4626666666667	30.396
4.55	39.0753333333333	30.4946666666667	30.4293333333333
4.6	38.9966666666667	30.5266666666667	30.4766666666667
4.65	38.9073333333333	30.576	30.5166666666667
4.7	38.8393333333333	30.5973333333333	30.5633333333333
4.75	38.7706666666667	30.6533333333333	30.576
4.8	38.71	30.6706666666667	30.6193333333333
4.85	38.642	30.7253333333333	30.6326666666667
4.9	38.568	30.7613333333333	30.6706666666667
4.95	38.4866666666667	30.7906666666667	30.722
5	38.422	30.8093333333333	30.7686666666667
5.05	38.3526666666667	30.838	30.8086666666667
5.1	38.2866666666667	30.8953333333333	30.8173333333333
5.15	38.2366666666667	30.922	30.8413333333333
5.2	38.17	30.9486666666667	30.8813333333333
5.25	38.12	30.9886666666667	30.8913333333333
5.3	38.064	31.0093333333333	30.9266666666667
5.35	37.992	31.048	30.96
5.4	37.936	31.0793333333333	30.984
5.45	37.8753333333333	31.1166666666667	31.008
5.5	37.812	31.1393333333333	31.0486666666667
5.55	37.758	31.1606666666667	31.0813333333333
5.6	37.6766666666667	31.1993333333333	31.124
5.65	37.6273333333333	31.2073333333333	31.1653333333333
5.7	37.5593333333333	31.246	31.1953333333333
5.75	37.51	31.2633333333333	31.2266666666667
5.8	37.4506666666667	31.3093333333333	31.2406666666667
5.85	37.3973333333333	31.3113333333333	31.2906666666667
5.9	37.3686666666667	31.3393333333333	31.292
5.95	37.3206666666667	31.3593333333333	31.32
6	37.2613333333333	31.3793333333333	31.36
6.05	37.2326666666667	31.3973333333333	31.37
6.1	37.1766666666667	31.4146666666667	31.408
6.15	37.1253333333333	31.4473333333333	31.4273333333333
6.2	37.082	31.4693333333333	31.4486666666667
6.25	37.0293333333333	31.4913333333333	31.4793333333333
6.3	36.9933333333333	31.504	31.5033333333333
6.35	36.9433333333333	31.5413333333333	31.5153333333333
6.4	36.874	31.574	31.552
6.45	36.832	31.6006666666667	31.5673333333333
6.5	36.7766666666667	31.63	31.5933333333333
6.55	36.7246666666667	31.6426666666667	31.6326666666667
6.6	36.696	31.6566666666667	31.6473333333333
6.65	36.6553333333333	31.6793333333333	31.6653333333333
6.7	36.6113333333333	31.7086666666667	31.68
6.75	36.5626666666667	31.7393333333333	31.698
6.8	36.5186666666667	31.75	31.7313333333333
6.85	36.4733333333333	31.778	31.748
6.9	36.4446666666667	31.794	31.7606666666667
6.95	36.4033333333333	31.8226666666667	31.774
7	36.37	31.8493333333333	31.78
7.05	36.3373333333333	31.856	31.8066666666667
7.1	36.2986666666667	31.8933333333333	31.808
7.15	36.2533333333333	31.9146666666667	31.832
7.2	36.2073333333333	31.924	31.8686666666667
7.25	36.1773333333333	31.9513333333333	31.8713333333333
7.3	36.1333333333333	31.976	31.8906666666667
7.35	36.0946666666667	31.99	31.9153333333333
7.4	36.0593333333333	31.9966666666667	31.944
7.45	36.0353333333333	32.0146666666667	31.9493333333333
7.5	36.0046666666667	32.032	31.9633333333333
7.55	35.9826666666667	32.0513333333333	31.966
7.6	35.934	32.0826666666667	31.9833333333333
7.65	35.9066666666667	32.0846666666667	32.0093333333333
7.7	35.8893333333333	32.1046666666667	32.006
7.75	35.8673333333333	32.1066666666667	32.026
7.8	35.8333333333333	32.1226666666667	32.0433333333333
7.85	35.7973333333333	32.1346666666667	32.068
7.9	35.768	32.1526666666667	32.08
7.95	35.7373333333333	32.164	32.0986666666667
8	35.712	32.1846666666667	32.104
8.05	35.6913333333333	32.1853333333333	32.1233333333333
8.1	35.6686666666667	32.192	32.14
8.15	35.634	32.2153333333333	32.1506666666667
8.2	35.5966666666667	32.2326666666667	32.1713333333333
8.25	35.582	32.2466666666667	32.1706666666667
8.3	35.56	32.2613333333333	32.1786666666667
8.35	35.5273333333333	32.2786666666667	32.1946666666667
8.4	35.5013333333333	32.2873333333333	32.2113333333333
8.45	35.49	32.288	32.222
8.5	35.4706666666667	32.2926666666667	32.2366666666667
8.55	35.428	32.3106666666667	32.2613333333333
8.6	35.4126666666667	32.3286666666667	32.2586666666667
8.65	35.3746666666667	32.338	32.288
8.7	35.354	32.354	32.292
8.75	35.348	32.366	32.286
8.8	35.3073333333333	32.38	32.3126666666667
8.85	35.28	32.396	32.324
8.9	35.26	32.4033333333333	32.336
8.95	35.2393333333333	32.4106666666667	32.35
9	35.224	32.42	32.356
9.05	35.1913333333333	32.4453333333333	32.3633333333333
9.1	35.164	32.4493333333333	32.3866666666667
9.15	35.1293333333333	32.4746666666667	32.396
9.2	35.1213333333333	32.4773333333333	32.4013333333333
9.25	35.098	32.4893333333333	32.4133333333333
9.3	35.0633333333333	32.496	32.4406666666667
9.35	35.0426666666667	32.4933333333333	32.4646666666667
9.4	35.036	32.4906666666667	32.4733333333333
9.45	35.0053333333333	32.5106666666667	32.484
9.5	34.988	32.5053333333333	32.5066666666667
9.55	34.9626666666667	32.514	32.5233333333333
9.6	34.9413333333333	32.5306666666667	32.5273333333333
9.65	34.9206666666667	32.522	32.5573333333333
9.7	34.908	32.532	32.5593333333333
9.75	34.8813333333333	32.5606666666667	32.558
9.8	34.8626666666667	32.5606666666667	32.5766666666667
9.85	34.852	32.5586666666667	32.5893333333333
9.9	34.832	32.572	32.596
9.95	34.8006666666667	32.5813333333333	32.6173333333333
10	34.81	32.5893333333333	32.6013333333333
10.05	34.7826666666667	32.606	32.6113333333333
10.1	34.776	32.5986666666667	32.6253333333333
