# Supplementary material for: Ultrafast room-temperature valley manipulation in silicon and diamond
Source: Nat Phys. 2025 Apr 14;21(6):947–52. doi: 10.1038/s41567-025-02862-4 (PMC12176610; doi:10.1038/s41567-025-02862-4)
Supplement: Supplementary file 5 — Source data for graph. [file 41567_2025_2862_MOESM5_ESM.txt]

-0.0995	33.3333333333333	33.3333333333333	33.3333333333333
-0.099	33.3353333333333	33.3373333333333	33.328
-0.0985	33.3326666666667	33.338	33.3286666666667
-0.098	33.334	33.342	33.324
-0.0975	33.3313333333333	33.3453333333333	33.3233333333333
-0.097	33.33	33.344	33.3253333333333
-0.0965	33.33	33.3473333333333	33.3233333333333
-0.096	33.3293333333333	33.3493333333333	33.3206666666667
-0.0955	33.326	33.3533333333333	33.32
-0.095	33.3273333333333	33.3506666666667	33.322
-0.0945	33.3273333333333	33.3486666666667	33.324
-0.094	33.3266666666667	33.3493333333333	33.324
-0.0935	33.3226666666667	33.3526666666667	33.3246666666667
-0.093	33.3233333333333	33.354	33.3226666666667
-0.0925	33.326	33.3506666666667	33.3233333333333
-0.092	33.326	33.3526666666667	33.3206666666667
-0.0915	33.3293333333333	33.352	33.3186666666667
-0.091	33.3326666666667	33.3506666666667	33.3166666666667
-0.0905	33.332	33.35	33.318
-0.09	33.336	33.3506666666667	33.314
-0.0895	33.3313333333333	33.3526666666667	33.316
-0.089	33.3306666666667	33.35	33.3193333333333
-0.0885	33.3306666666667	33.35	33.3193333333333
-0.088	33.33	33.3513333333333	33.3186666666667
-0.0875	33.3266666666667	33.352	33.3213333333333
-0.087	33.3246666666667	33.3526666666667	33.3226666666667
-0.0865	33.3253333333333	33.354	33.3213333333333
-0.086	33.326	33.3546666666667	33.32
-0.0855	33.3233333333333	33.3533333333333	33.3233333333333
-0.085	33.324	33.3506666666667	33.3253333333333
-0.0845	33.3226666666667	33.3546666666667	33.3226666666667
-0.084	33.3206666666667	33.3533333333333	33.326
-0.0835	33.318	33.356	33.326
-0.083	33.318	33.3586666666667	33.3226666666667
-0.0825	33.3166666666667	33.3573333333333	33.326
-0.082	33.3153333333333	33.356	33.328
-0.0815	33.3146666666667	33.36	33.3253333333333
-0.081	33.3146666666667	33.3586666666667	33.3266666666667
-0.0805	33.316	33.358	33.3266666666667
-0.08	33.3153333333333	33.356	33.3286666666667
-0.0795	33.3193333333333	33.3546666666667	33.326
-0.079	33.3213333333333	33.354	33.3246666666667
-0.0785	33.322	33.3533333333333	33.3246666666667
-0.078	33.3206666666667	33.356	33.324
-0.0775	33.316	33.3553333333333	33.3286666666667
-0.077	33.32	33.354	33.326
-0.0765	33.3233333333333	33.3513333333333	33.3253333333333
-0.076	33.32	33.3533333333333	33.3266666666667
-0.0755	33.3193333333333	33.352	33.3286666666667
-0.075	33.32	33.3493333333333	33.3306666666667
-0.0745	33.316	33.354	33.3306666666667
-0.074	33.316	33.3546666666667	33.3286666666667
-0.0735	33.3133333333333	33.3586666666667	33.328
-0.073	33.3133333333333	33.3606666666667	33.326
-0.0725	33.3153333333333	33.3593333333333	33.3253333333333
-0.072	33.3133333333333	33.36	33.3266666666667
-0.0715	33.3173333333333	33.3606666666667	33.3213333333333
-0.071	33.3166666666667	33.3613333333333	33.322
-0.0705	33.3186666666667	33.36	33.3213333333333
-0.07	33.3186666666667	33.3613333333333	33.32
-0.0695	33.3166666666667	33.3646666666667	33.3193333333333
-0.069	33.3146666666667	33.3633333333333	33.322
-0.0685	33.316	33.3633333333333	33.32
-0.068	33.314	33.366	33.32
-0.0675	33.3133333333333	33.3673333333333	33.3193333333333
-0.067	33.3153333333333	33.3653333333333	33.3193333333333
-0.0665	33.3173333333333	33.364	33.3186666666667
-0.066	33.3173333333333	33.364	33.3186666666667
-0.0655	33.318	33.3646666666667	33.3173333333333
-0.065	33.32	33.362	33.318
-0.0645	33.32	33.362	33.3186666666667
-0.064	33.314	33.362	33.324
-0.0635	33.3093333333333	33.3633333333333	33.3273333333333
-0.063	33.3086666666667	33.366	33.3253333333333
-0.0625	33.31	33.366	33.324
-0.062	33.308	33.3686666666667	33.3233333333333
-0.0615	33.308	33.372	33.32
-0.061	33.3073333333333	33.372	33.3206666666667
-0.0605	33.308	33.3713333333333	33.3206666666667
-0.06	33.3106666666667	33.3706666666667	33.3186666666667
-0.0595	33.3113333333333	33.3693333333333	33.3193333333333
-0.059	33.312	33.3673333333333	33.32
-0.0585	33.3133333333333	33.364	33.3226666666667
-0.058	33.316	33.3626666666667	33.322
-0.0575	33.3126666666667	33.3626666666667	33.3246666666667
-0.057	33.3093333333333	33.3653333333333	33.3246666666667
-0.0565	33.3066666666667	33.368	33.326
-0.056	33.3086666666667	33.3653333333333	33.3266666666667
-0.0555	33.3106666666667	33.3633333333333	33.326
-0.055	33.3146666666667	33.358	33.3273333333333
-0.0545	33.3146666666667	33.3606666666667	33.3246666666667
-0.054	33.3173333333333	33.3626666666667	33.32
-0.0535	33.3173333333333	33.362	33.3206666666667
-0.053	33.3166666666667	33.3606666666667	33.322
-0.0525	33.3166666666667	33.3606666666667	33.3226666666667
-0.052	33.3213333333333	33.3626666666667	33.3153333333333
-0.0515	33.324	33.3586666666667	33.3173333333333
-0.051	33.3253333333333	33.3586666666667	33.3153333333333
-0.0505	33.3293333333333	33.358	33.3126666666667
-0.05	33.332	33.3566666666667	33.3113333333333
-0.0495	33.3313333333333	33.3573333333333	33.3113333333333
-0.049	33.3333333333333	33.3526666666667	33.3146666666667
-0.0485	33.334	33.3533333333333	33.3126666666667
-0.048	33.3353333333333	33.352	33.3126666666667
-0.0475	33.3353333333333	33.3506666666667	33.314
-0.047	33.336	33.35	33.3133333333333
-0.0465	33.3393333333333	33.352	33.3093333333333
-0.046	33.3393333333333	33.352	33.3093333333333
-0.0455	33.3426666666667	33.3513333333333	33.306
-0.045	33.3506666666667	33.35	33.2986666666667
-0.0445	33.3586666666667	33.344	33.2973333333333
-0.044	33.3626666666667	33.3413333333333	33.296
-0.0435	33.3646666666667	33.338	33.298
-0.043	33.3653333333333	33.3406666666667	33.294
-0.0425	33.3686666666667	33.3386666666667	33.2926666666667
-0.042	33.3813333333333	33.3313333333333	33.2873333333333
-0.0415	33.3966666666667	33.3246666666667	33.2786666666667
-0.041	33.406	33.3153333333333	33.2786666666667
-0.0405	33.4126666666667	33.3113333333333	33.276
-0.04	33.4146666666667	33.3106666666667	33.2753333333333
-0.0395	33.4153333333333	33.312	33.2726666666667
-0.039	33.4233333333333	33.306	33.2706666666667
-0.0385	33.4373333333333	33.2946666666667	33.268
-0.038	33.4533333333333	33.284	33.262
-0.0375	33.4653333333333	33.2833333333333	33.2513333333333
-0.037	33.4733333333333	33.2793333333333	33.2466666666667
-0.0365	33.4766666666667	33.278	33.2453333333333
-0.036	33.4846666666667	33.2766666666667	33.2386666666667
-0.0355	33.5	33.268	33.232
-0.035	33.5266666666667	33.2533333333333	33.2193333333333
-0.0345	33.5506666666667	33.2413333333333	33.2086666666667
-0.034	33.5666666666667	33.232	33.2013333333333
-0.0335	33.5713333333333	33.23	33.1986666666667
-0.033	33.5686666666667	33.2326666666667	33.1993333333333
-0.0325	33.5826666666667	33.222	33.1946666666667
-0.032	33.612	33.2086666666667	33.1793333333333
-0.0315	33.6526666666667	33.1893333333333	33.158
-0.031	33.6806666666667	33.1706666666667	33.148
-0.0305	33.696	33.16	33.144
-0.03	33.6986666666667	33.162	33.1386666666667
-0.0295	33.7	33.1613333333333	33.138
-0.029	33.7293333333333	33.144	33.1266666666667
-0.0285	33.7766666666667	33.1186666666667	33.104
-0.028	33.834	33.094	33.0713333333333
-0.0275	33.8813333333333	33.0726666666667	33.0466666666667
-0.027	33.8973333333333	33.0633333333333	33.0393333333333
-0.0265	33.894	33.0653333333333	33.04
-0.026	33.9053333333333	33.0613333333333	33.0333333333333
-0.0255	33.9526666666667	33.0393333333333	33.008
-0.025	34.018	33.0053333333333	32.9766666666667
-0.0245	34.092	32.9666666666667	32.942
-0.024	34.1326666666667	32.948	32.9193333333333
-0.0235	34.1413333333333	32.9426666666667	32.916
-0.023	34.1446666666667	32.9413333333333	32.914
-0.0225	34.1706666666667	32.928	32.9006666666667
-0.022	34.2433333333333	32.8893333333333	32.8673333333333
-0.0215	34.332	32.8493333333333	32.8186666666667
-0.021	34.4093333333333	32.812	32.7786666666667
-0.0205	34.4486666666667	32.792	32.7593333333333
-0.02	34.4533333333333	32.7893333333333	32.7573333333333
-0.0195	34.466	32.7833333333333	32.7506666666667
-0.019	34.5213333333333	32.7493333333333	32.7293333333333
-0.0185	34.616	32.6953333333333	32.6893333333333
-0.018	34.7133333333333	32.6426666666667	32.6446666666667
-0.0175	34.7846666666667	32.6106666666667	32.6046666666667
-0.017	34.8153333333333	32.5986666666667	32.586
-0.0165	34.8166666666667	32.598	32.5853333333333
-0.016	34.8406666666667	32.5853333333333	32.5746666666667
-0.0155	34.9206666666667	32.5453333333333	32.534
-0.015	35.0226666666667	32.4946666666667	32.482
-0.0145	35.1266666666667	32.4466666666667	32.426
-0.014	35.204	32.4106666666667	32.3853333333333
-0.0135	35.2246666666667	32.4	32.3753333333333
-0.013	35.23	32.398	32.372
-0.0125	35.278	32.3726666666667	32.3493333333333
-0.012	35.3793333333333	32.3233333333333	32.2973333333333
-0.0115	35.492	32.2673333333333	32.2406666666667
-0.011	35.5986666666667	32.2126666666667	32.1886666666667
-0.0105	35.6566666666667	32.1866666666667	32.1566666666667
-0.01	35.6653333333333	32.1866666666667	32.148
-0.0095	35.6833333333333	32.18	32.1366666666667
-0.009	35.7506666666667	32.1426666666667	32.1066666666667
-0.0085	35.8653333333333	32.09	32.0446666666667
-0.00799999999999999	35.98	32.036	31.9846666666667
-0.00749999999999999	36.0773333333333	31.988	31.9346666666667
-0.007	36.1246666666667	31.9633333333333	31.912
-0.0065	36.138	31.9566666666667	31.9053333333333
-0.006	36.1693333333333	31.9373333333333	31.8933333333333
-0.0055	36.2593333333333	31.882	31.8586666666667
-0.00499999999999999	36.3746666666667	31.824	31.8013333333333
-0.00449999999999999	36.482	31.772	31.746
-0.004	36.5653333333333	31.732	31.7026666666667
-0.0035	36.5926666666667	31.7193333333333	31.6886666666667
-0.003	36.5986666666667	31.714	31.6866666666667
-0.00249999999999999	36.642	31.6926666666667	31.6653333333333
-0.00199999999999999	36.7486666666667	31.634	31.6173333333333
-0.00149999999999999	36.868	31.5813333333333	31.5506666666667
-0.001	36.974	31.52	31.5066666666667
-4.99999999999998E-4	37.0373333333333	31.4766666666667	31.4853333333333
0	37.0506666666667	31.4693333333333	31.4793333333333
5.00000000000011E-4	37.0606666666667	31.4666666666667	31.472
0.00100000000000001	37.1386666666667	31.4333333333333	31.428
0.00150000000000001	37.242	31.38	31.378
0.002	37.348	31.332	31.32
0.0025	37.444	31.2793333333333	31.276
0.003	37.492	31.254	31.254
0.00350000000000001	37.4966666666667	31.2533333333333	31.25
0.00400000000000001	37.5213333333333	31.244	31.234
0.00450000000000001	37.6033333333333	31.2073333333333	31.1893333333333
0.005	37.7133333333333	31.1466666666667	31.14
0.0055	37.816	31.1	31.084
0.006	37.8906666666667	31.066	31.0433333333333
0.00650000000000001	37.9213333333333	31.048	31.0306666666667
0.00700000000000001	37.9233333333333	31.0486666666667	31.028
0.00750000000000001	37.9573333333333	31.034	31.0086666666667
0.008	38.0353333333333	30.9946666666667	30.97
0.0085	38.1293333333333	30.9493333333333	30.9206666666667
0.009	38.2193333333333	30.902	30.8786666666667
0.00950000000000001	38.2746666666667	30.8686666666667	30.8573333333333
0.01	38.2833333333333	30.8666666666667	30.85
0.0105	38.292	30.862	30.846
0.011	38.3453333333333	30.8373333333333	30.8173333333333
0.0115	38.4213333333333	30.794	30.7846666666667
0.012	38.5026666666667	30.7606666666667	30.7366666666667
0.0125	38.5786666666667	30.7273333333333	30.694
0.013	38.61	30.7186666666667	30.6706666666667
0.0135	38.6146666666667	30.7173333333333	30.6686666666667
0.014	38.6333333333333	30.7086666666667	30.658
0.0145	38.688	30.6813333333333	30.6306666666667
0.015	38.7573333333333	30.65	30.5933333333333
0.0155	38.828	30.6113333333333	30.5606666666667
0.016	38.8786666666667	30.5813333333333	30.54
0.0165	38.8853333333333	30.5846666666667	30.53
0.017	38.8846666666667	30.5886666666667	30.5266666666667
0.0175	38.914	30.5733333333333	30.5133333333333
0.018	38.9713333333333	30.542	30.4866666666667
0.0185	39.0393333333333	30.4993333333333	30.4613333333333
0.019	39.094	30.476	30.43
0.0195	39.124	30.4666666666667	30.4093333333333
0.02	39.1286666666667	30.466	30.4053333333333
0.0205	39.1286666666667	30.4626666666667	30.4093333333333
0.021	39.1546666666667	30.4513333333333	30.394
0.0215	39.2026666666667	30.43	30.3666666666667
0.022	39.2613333333333	30.398	30.3406666666667
0.0225	39.3073333333333	30.3766666666667	30.3166666666667
0.023	39.3273333333333	30.36	30.312
0.0235	39.328	30.368	30.304
0.024	39.3353333333333	30.3686666666667	30.2953333333333
0.0245	39.356	30.356	30.2873333333333
0.025	39.4	30.3333333333333	30.2673333333333
0.0255	39.44	30.306	30.254
0.026	39.4726666666667	30.2813333333333	30.246
0.0265	39.4746666666667	30.2773333333333	30.248
0.027	39.4746666666667	30.2746666666667	30.2506666666667
0.0275	39.49	30.2706666666667	30.2393333333333
0.028	39.5173333333333	30.2566666666667	30.2266666666667
0.0285	39.542	30.2446666666667	30.2133333333333
0.029	39.5626666666667	30.2286666666667	30.2086666666667
0.0295	39.572	30.2233333333333	30.2046666666667
0.03	39.5733333333333	30.224	30.2033333333333
0.0305	39.5706666666667	30.2293333333333	30.2
0.031	39.5746666666667	30.23	30.1953333333333
0.0315	39.5853333333333	30.228	30.1866666666667
0.032	39.604	30.2253333333333	30.1706666666667
0.0325	39.6106666666667	30.222	30.1673333333333
0.033	39.6126666666667	30.222	30.1653333333333
0.0335	39.6106666666667	30.222	30.1673333333333
0.034	39.6066666666667	30.2213333333333	30.1726666666667
0.0345	39.6093333333333	30.2193333333333	30.1713333333333
0.035	39.62	30.218	30.162
0.0355	39.6286666666667	30.2073333333333	30.1633333333333
0.036	39.6266666666667	30.2073333333333	30.166
0.0365	39.6233333333333	30.2126666666667	30.164
0.037	39.624	30.2066666666667	30.1686666666667
0.0375	39.6226666666667	30.2086666666667	30.1686666666667
0.038	39.6226666666667	30.2053333333333	30.172
0.0385	39.6273333333333	30.2006666666667	30.172
0.039	39.63	30.1966666666667	30.1733333333333
0.0395	39.626	30.1953333333333	30.1786666666667
0.04	39.6186666666667	30.1986666666667	30.1826666666667
0.0405	39.6073333333333	30.2053333333333	30.1873333333333
0.041	39.6073333333333	30.2033333333333	30.1893333333333
0.0415	39.604	30.206	30.19
0.042	39.6066666666667	30.2066666666667	30.1873333333333
0.0425	39.6	30.2086666666667	30.1913333333333
0.043	39.5933333333333	30.2146666666667	30.1926666666667
0.0435	39.5926666666667	30.2113333333333	30.196
0.044	39.5906666666667	30.2133333333333	30.1953333333333
0.0445	39.5833333333333	30.22	30.1966666666667
0.045	39.578	30.222	30.2
0.0455	39.5726666666667	30.2253333333333	30.202
0.046	39.5613333333333	30.2286666666667	30.21
0.0465	39.554	30.2333333333333	30.2133333333333
0.047	39.542	30.2406666666667	30.2173333333333
0.0475	39.5386666666667	30.2426666666667	30.2186666666667
0.048	39.54	30.2413333333333	30.2186666666667
0.0485	39.5326666666667	30.248	30.2193333333333
0.049	39.5306666666667	30.25	30.2193333333333
0.0495	39.518	30.254	30.228
0.05	39.5053333333333	30.26	30.2353333333333
0.0505	39.4966666666667	30.2653333333333	30.238
0.051	39.4993333333333	30.2666666666667	30.2346666666667
0.0515	39.492	30.268	30.24
0.052	39.4806666666667	30.276	30.244
0.0525	39.468	30.2833333333333	30.2486666666667
0.053	39.466	30.2846666666667	30.2493333333333
0.0535	39.458	30.286	30.256
0.054	39.4473333333333	30.288	30.2646666666667
0.0545	39.4386666666667	30.2986666666667	30.2626666666667
0.055	39.43	30.3033333333333	30.2666666666667
0.0555	39.426	30.3086666666667	30.2653333333333
0.056	39.4213333333333	30.3106666666667	30.268
0.0565	39.4173333333333	30.3153333333333	30.2673333333333
0.057	39.4106666666667	30.32	30.2693333333333
0.0575	39.404	30.3226666666667	30.2733333333333
0.058	39.386	30.3293333333333	30.2846666666667
0.0585	39.3753333333333	30.3373333333333	30.2873333333333
0.059	39.376	30.3366666666667	30.2866666666667
0.0595	39.3666666666667	30.34	30.2933333333333
0.06	39.3533333333333	30.35	30.2966666666667
0.0605	39.3386666666667	30.36	30.302
0.061	39.334	30.368	30.2986666666667
0.0615	39.3253333333333	30.372	30.3026666666667
0.062	39.32	30.3733333333333	30.3066666666667
0.0625	39.316	30.378	30.306
0.063	39.2986666666667	30.39	30.3113333333333
0.0635	39.2906666666667	30.3973333333333	30.3126666666667
0.064	39.2766666666667	30.4	30.3233333333333
0.0645	39.2706666666667	30.406	30.3233333333333
0.065	39.2633333333333	30.4093333333333	30.328
0.0655	39.256	30.41	30.3346666666667
0.066	39.2493333333333	30.4146666666667	30.336
0.0665	39.244	30.4246666666667	30.3306666666667
0.067	39.2353333333333	30.4333333333333	30.3313333333333
0.0675	39.2226666666667	30.4373333333333	30.3393333333333
0.068	39.2153333333333	30.4453333333333	30.34
0.0685	39.21	30.4473333333333	30.3426666666667
0.069	39.2046666666667	30.45	30.3446666666667
0.0695	39.192	30.452	30.356
0.07	39.1833333333333	30.4593333333333	30.3573333333333
0.0705	39.1726666666667	30.464	30.3633333333333
0.071	39.1653333333333	30.4646666666667	30.37
0.0715	39.1526666666667	30.4706666666667	30.3773333333333
0.072	39.1413333333333	30.4753333333333	30.3833333333333
0.0725	39.142	30.476	30.3813333333333
0.073	39.1366666666667	30.4833333333333	30.38
0.0735	39.128	30.484	30.3873333333333
0.074	39.124	30.4946666666667	30.3813333333333
0.0745	39.1213333333333	30.492	30.3866666666667
0.075	39.1126666666667	30.494	30.3933333333333
0.0755	39.1066666666667	30.5046666666667	30.3886666666667
0.076	39.1	30.5106666666667	30.3893333333333
0.0765	39.0933333333333	30.5146666666667	30.3913333333333
0.077	39.09	30.5146666666667	30.3953333333333
0.0775	39.086	30.5193333333333	30.3946666666667
0.078	39.0746666666667	30.5246666666667	30.4006666666667
0.0785	39.0706666666667	30.5233333333333	30.4053333333333
0.079	39.0606666666667	30.528	30.4113333333333
0.0795	39.0506666666667	30.5326666666667	30.4166666666667
0.08	39.0373333333333	30.5366666666667	30.426
0.0805	39.026	30.5386666666667	30.436
0.081	39.024	30.538	30.4386666666667
0.0815	39.014	30.5413333333333	30.4453333333333
0.082	39.004	30.546	30.4506666666667
0.0825	38.9993333333333	30.5433333333333	30.4573333333333
0.083	38.9973333333333	30.5446666666667	30.4573333333333
0.0835	38.9866666666667	30.5513333333333	30.462
0.084	38.9733333333333	30.5586666666667	30.468
0.0845	38.9673333333333	30.5653333333333	30.468
0.085	38.9613333333333	30.5633333333333	30.4753333333333
0.0855	38.9566666666667	30.5606666666667	30.4826666666667
0.086	38.9446666666667	30.5646666666667	30.4906666666667
0.0865	38.938	30.5626666666667	30.4993333333333
0.087	38.9266666666667	30.5693333333333	30.5033333333333
0.0875	38.9226666666667	30.5706666666667	30.5066666666667
0.088	38.916	30.5746666666667	30.5093333333333
0.0885	38.906	30.58	30.514
0.089	38.8913333333333	30.5906666666667	30.5186666666667
0.0895	38.8806666666667	30.594	30.5253333333333
0.09	38.8713333333333	30.5966666666667	30.5326666666667
0.0905	38.8586666666667	30.606	30.536
0.091	38.8526666666667	30.6133333333333	30.534
0.0915	38.846	30.6173333333333	30.5366666666667
0.092	38.8373333333333	30.618	30.544
0.0925	38.8393333333333	30.6173333333333	30.5433333333333
0.093	38.8353333333333	30.6246666666667	30.54
0.0935	38.824	30.6286666666667	30.548
0.094	38.814	30.6366666666667	30.5493333333333
0.0945	38.8033333333333	30.642	30.554
0.095	38.7966666666667	30.6426666666667	30.5606666666667
0.0955	38.792	30.6433333333333	30.5646666666667
0.096	38.78	30.6493333333333	30.5706666666667
0.0965	38.7693333333333	30.6493333333333	30.5813333333333
0.097	38.76	30.6546666666667	30.5853333333333
0.0975	38.752	30.6533333333333	30.5946666666667
0.098	38.7426666666667	30.664	30.5933333333333
0.0985	38.732	30.6693333333333	30.5986666666667
0.099	38.724	30.6686666666667	30.6066666666667
0.0995	38.718	30.6706666666667	30.6113333333333
0.1	38.71	30.68	30.61
0.11	38.7026666666667	30.682	30.6153333333333
0.12	38.5366666666667	30.75	30.7133333333333
0.13	38.376	30.8293333333333	30.7946666666667
0.14	38.2386666666667	30.8733333333333	30.888
0.15	38.1026666666667	30.948	30.9486666666667
0.16	37.97	31.0026666666667	31.028
0.17	37.836	31.0873333333333	31.0766666666667
0.18	37.732	31.1273333333333	31.1406666666667
0.19	37.628	31.1853333333333	31.1866666666667
0.2	37.52	31.246	31.2346666666667
0.21	37.392	31.3133333333333	31.294
0.22	37.2846666666667	31.3773333333333	31.338
0.23	37.1953333333333	31.4493333333333	31.3546666666667
0.24	37.1046666666667	31.5046666666667	31.39
0.25	37.012	31.534	31.454
0.26	36.9346666666667	31.558	31.5073333333333
0.27	36.88	31.588	31.5313333333333
0.28	36.83	31.6313333333333	31.5386666666667
0.29	36.744	31.6686666666667	31.5873333333333
0.3	36.692	31.674	31.634
0.31	36.6173333333333	31.7026666666667	31.68
0.32	36.5646666666667	31.7426666666667	31.6926666666667
0.33	36.4973333333333	31.786	31.7173333333333
0.34	36.444	31.784	31.772
0.35	36.4146666666667	31.8146666666667	31.7706666666667
0.36	36.358	31.8366666666667	31.806
0.37	36.3013333333333	31.8606666666667	31.8373333333333
0.38	36.2353333333333	31.8853333333333	31.8793333333333
0.39	36.1893333333333	31.9106666666667	31.9
0.4	36.1566666666667	31.9266666666667	31.9166666666667
0.41	36.098	31.938	31.964
0.42	36.052	31.9733333333333	31.9746666666667
0.43	35.9986666666667	32.0093333333333	31.992
0.44	35.9533333333333	32.0153333333333	32.0313333333333
0.45	35.93	32.05	32.02
0.46	35.9093333333333	32.0653333333333	32.0246666666667
0.47	35.874	32.0753333333333	32.0506666666667
0.48	35.8333333333333	32.106	32.0606666666667
0.49	35.7826666666667	32.1273333333333	32.0893333333333
0.5	35.7386666666667	32.156	32.1053333333333
0.51	35.702	32.1873333333333	32.11
0.52	35.67	32.2033333333333	32.1266666666667
0.53	35.6486666666667	32.2146666666667	32.136
0.54	35.6026666666667	32.2286666666667	32.1686666666667
0.55	35.58	32.2533333333333	32.1666666666667
0.56	35.5406666666667	32.2733333333333	32.186
0.57	35.496	32.302	32.2013333333333
0.58	35.4646666666667	32.3186666666667	32.216
0.59	35.424	32.3446666666667	32.2313333333333
0.6	35.388	32.3766666666667	32.236
0.61	35.3693333333333	32.378	32.2526666666667
0.62	35.3673333333333	32.3726666666667	32.26
0.63	35.3466666666667	32.372	32.2813333333333
0.64	35.338	32.4026666666667	32.2593333333333
0.65	35.296	32.4213333333333	32.282
0.66	35.294	32.418	32.288
0.67	35.26	32.4213333333333	32.318
0.68	35.234	32.4086666666667	32.3573333333333
0.69	35.2126666666667	32.42	32.3673333333333
0.7	35.1966666666667	32.4466666666667	32.3566666666667
0.71	35.17	32.444	32.386
0.72	35.158	32.46	32.382
0.73	35.1553333333333	32.462	32.3826666666667
0.74	35.1213333333333	32.4913333333333	32.388
0.75	35.126	32.472	32.402
0.76	35.1033333333333	32.4826666666667	32.414
0.77	35.0773333333333	32.5146666666667	32.4086666666667
0.78	35.0526666666667	32.5253333333333	32.4213333333333
0.79	35.024	32.526	32.45
0.8	34.9973333333333	32.556	32.4466666666667
0.81	34.98	32.548	32.472
0.82	34.9446666666667	32.5693333333333	32.486
0.83	34.92	32.5826666666667	32.498
0.84	34.902	32.6153333333333	32.4826666666667
0.85	34.8853333333333	32.6346666666667	32.48
0.86	34.8726666666667	32.6273333333333	32.4993333333333
0.87	34.8566666666667	32.636	32.5073333333333
0.88	34.8513333333333	32.632	32.5166666666667
0.89	34.8213333333333	32.64	32.5386666666667
0.9	34.8006666666667	32.632	32.568
0.91	34.7653333333333	32.6546666666667	32.5806666666667
0.92	34.768	32.6673333333333	32.5646666666667
0.93	34.7613333333333	32.67	32.5686666666667
0.94	34.746	32.692	32.562
0.95	34.732	32.7073333333333	32.5606666666667
0.96	34.7206666666667	32.7046666666667	32.5746666666667
0.97	34.7106666666667	32.7246666666667	32.5646666666667
0.98	34.7113333333333	32.736	32.5526666666667
0.99	34.662	32.752	32.5866666666667
1	34.6546666666667	32.764	32.5813333333333
1.01	34.6526666666667	32.7706666666667	32.5766666666667
1.02	34.634	32.772	32.594
1.03	34.638	32.766	32.596
1.04	34.6106666666667	32.7906666666667	32.5986666666667
1.05	34.6126666666667	32.7706666666667	32.6166666666667
1.06	34.5846666666667	32.7746666666667	32.6406666666667
1.07	34.5653333333333	32.7713333333333	32.6633333333333
1.08	34.532	32.7793333333333	32.6886666666667
1.09	34.5233333333333	32.794	32.6826666666667
1.1	34.52	32.8053333333333	32.6746666666667
1.11	34.5166666666667	32.808	32.6753333333333
1.12	34.5053333333333	32.804	32.6906666666667
1.13	34.4933333333333	32.804	32.7026666666667
1.14	34.5033333333333	32.79	32.7066666666667
1.15	34.4846666666667	32.8093333333333	32.7053333333333
1.16	34.5046666666667	32.8113333333333	32.684
1.17	34.502	32.8053333333333	32.6926666666667
1.18	34.4713333333333	32.8313333333333	32.6973333333333
1.19	34.4553333333333	32.8353333333333	32.7093333333333
1.2	34.4386666666667	32.8413333333333	32.72
1.21	34.412	32.8613333333333	32.7266666666667
1.22	34.404	32.8553333333333	32.7413333333333
1.23	34.3873333333333	32.8593333333333	32.7533333333333
1.24	34.37	32.8653333333333	32.764
1.25	34.3593333333333	32.8833333333333	32.7573333333333
1.26	34.332	32.9006666666667	32.7666666666667
1.27	34.3186666666667	32.8953333333333	32.7853333333333
1.28	34.3073333333333	32.8913333333333	32.8013333333333
1.29	34.31	32.8853333333333	32.8046666666667
1.3	34.2986666666667	32.888	32.8133333333333
1.31	34.3013333333333	32.9046666666667	32.794
1.32	34.2826666666667	32.9073333333333	32.81
1.33	34.2646666666667	32.9113333333333	32.8246666666667
1.34	34.2466666666667	32.9333333333333	32.82
1.35	34.2546666666667	32.908	32.838
1.36	34.2486666666667	32.9026666666667	32.8486666666667
1.37	34.2466666666667	32.8973333333333	32.856
1.38	34.2426666666667	32.8933333333333	32.8633333333333
1.39	34.246	32.8833333333333	32.8706666666667
1.4	34.2406666666667	32.884	32.876
1.41	34.2333333333333	32.8733333333333	32.8933333333333
1.42	34.214	32.8913333333333	32.8946666666667
1.43	34.214	32.896	32.89
1.44	34.1806666666667	32.9013333333333	32.9186666666667
1.45	34.152	32.9393333333333	32.908
1.46	34.146	32.9313333333333	32.9226666666667
1.47	34.144	32.944	32.912
1.48	34.1373333333333	32.944	32.9186666666667
1.49	34.11	32.964	32.9266666666667
1.5	34.1026666666667	32.9673333333333	32.93
1.51	34.0893333333333	32.988	32.922
1.52	34.08	32.996	32.924
1.53	34.0766666666667	32.9973333333333	32.926
1.54	34.072	33.008	32.92
1.55	34.0673333333333	33.0133333333333	32.9193333333333
1.56	34.0546666666667	33.024	32.9206666666667
1.57	34.0413333333333	33.0286666666667	32.93
1.58	34.0206666666667	33.0266666666667	32.9526666666667
1.59	34.016	33.034	32.95
1.6	34.0053333333333	33.0346666666667	32.9593333333333
1.61	34.0013333333333	33.032	32.9666666666667
1.62	34.0026666666667	33.0226666666667	32.974
1.63	33.9986666666667	33.0206666666667	32.9806666666667
1.64	33.98	33.018	33.002
1.65	33.9606666666667	33.034	33.006
1.66	33.9626666666667	33.036	33.0013333333333
1.67	33.9533333333333	33.0273333333333	33.02
1.68	33.9506666666667	33.0293333333333	33.02
1.69	33.9326666666667	33.054	33.0133333333333
1.7	33.9213333333333	33.0513333333333	33.0273333333333
1.71	33.9086666666667	33.0566666666667	33.0346666666667
1.72	33.894	33.0493333333333	33.056
1.73	33.8853333333333	33.04	33.0746666666667
1.74	33.8873333333333	33.0386666666667	33.074
1.75	33.8646666666667	33.058	33.0773333333333
1.76	33.8593333333333	33.068	33.0726666666667
1.77	33.8466666666667	33.084	33.07
1.78	33.838	33.0953333333333	33.0666666666667
1.79	33.8466666666667	33.0753333333333	33.078
1.8	33.8406666666667	33.08	33.08
1.81	33.856	33.052	33.092
1.82	33.8453333333333	33.0606666666667	33.094
1.83	33.836	33.07	33.094
1.84	33.822	33.0853333333333	33.092
1.85	33.8233333333333	33.0833333333333	33.0933333333333
1.86	33.8146666666667	33.0853333333333	33.0993333333333
1.87	33.8186666666667	33.086	33.0953333333333
1.88	33.8073333333333	33.0786666666667	33.114
1.89	33.8	33.0966666666667	33.1033333333333
1.9	33.7986666666667	33.0946666666667	33.1066666666667
1.91	33.7866666666667	33.1126666666667	33.1006666666667
1.92	33.7726666666667	33.1213333333333	33.106
1.93	33.7826666666667	33.1153333333333	33.102
1.94	33.7853333333333	33.1086666666667	33.1053333333333
1.95	33.7813333333333	33.1106666666667	33.108
1.96	33.7866666666667	33.128	33.0853333333333
1.97	33.7766666666667	33.1386666666667	33.0846666666667
1.98	33.76	33.142	33.098
1.99	33.7486666666667	33.142	33.1093333333333
2	33.738	33.1413333333333	33.1213333333333
2.01	33.73	33.1393333333333	33.1306666666667
2.02	33.7306666666667	33.1533333333333	33.116
2.03	33.736	33.146	33.118
2.04	33.7373333333333	33.1426666666667	33.12
2.05	33.7206666666667	33.1493333333333	33.13
2.06	33.7066666666667	33.164	33.1293333333333
2.07	33.714	33.168	33.118
2.08	33.7086666666667	33.1666666666667	33.1246666666667
2.09	33.726	33.156	33.1186666666667
2.1	33.7206666666667	33.166	33.1133333333333
0.2005
0.201
0.2015
0.202
0.2025
0.203
0.2035
0.204
0.2045
0.205
0.2055
0.206
0.2065
0.207
0.2075
0.208
0.2085
0.209
0.2095
0.21
