# Supplementary material for: Ultrafast room-temperature valley manipulation in silicon and diamond
Source: Nat Phys. 2025 Apr 14;21(6):947–52. doi: 10.1038/s41567-025-02862-4 (PMC12176610; doi:10.1038/s41567-025-02862-4)
Supplement: Supplementary file 6 — Source data for graph. [file 41567_2025_2862_MOESM6_ESM.txt]

2.43101000000001	-0.00322144040100251	2.43101000000001	-2.53561322661338E-6
2.38431	-0.00207477468671679	2.38431	1.84840577249576E-4
2.33762	-0.00233014087719298	2.33762	3.7207391058291E-4
2.29091999999998	-0.00353932468671679	2.29091999999998	0.00159260724391624
2.24421999999997	-0.00280701754385965	2.24421999999997	0.00126334533915434
2.19752000000002	-0.00321577182957393	2.19752000000002	8.03554862963862E-4
2.15082000000001	-0.00345415373433584	2.15082000000001	7.75192958201956E-4
2.10412	-0.00352795802005013	2.10412	0.00107603105344005
2.05741999999998	-0.00407859373433584	2.05741999999998	7.46816767725767E-4
2.01071999999997	-0.00355065373433584	2.01071999999997	9.11426291535289E-4
1.96402000000002	-0.00326120325814536	1.96402000000002	0.00121796914867815
1.91732000000001	-0.00352228516290727	1.91732000000001	0.00179702152963053
1.87063000000001	-0.00375503754385965	1.87063000000001	0.001552912005821
1.82392999999999	-0.0041580565914787	1.82392999999999	0.00241570248201148
1.77722999999998	-0.00397641897243108	1.77722999999998	0.00217165486296386
1.73053000000003	-0.00413537182957394	1.73053000000003	0.00191052152963053
1.68383000000002	-0.00360744230576441	1.68383000000002	0.00114410248201148
1.63713000000001	-0.0046349184962406	1.63713000000001	0.00144504057724957
1.59042999999999	-0.00505498040100251	1.59042999999999	0.00185941676772577
1.54372999999998	-0.00546940897243108	1.54372999999998	0.00118387867248767
1.49703000000003	-0.0046746565914787	1.49703000000003	0.00213186438677338
1.45034000000003	-0.00496418040100251	1.45034000000003	0.002376012005821
1.40364000000001	-0.00548072325814536	1.40364000000001	0.00309698819629719
1.35694	-0.00588377468671679	1.35694	0.00250660248201148
1.31023999999999	-0.00699640421052631	1.31023999999999	0.00287557391058291
1.26353999999998	-0.00882428516290727	1.26353999999998	0.00367027391058291
1.21684000000003	-0.00816577754385965	1.21684000000003	0.00424932152963053
1.17014000000001	-0.00821690897243108	1.17014000000001	0.00458994057724958
1.12344	-0.00884130897243108	1.12344	0.00469779772010672
1.07673999999999	-0.00900029802005013	1.07673999999999	0.00521427391058291
1.03003999999998	-0.0097382184962406	1.03003999999998	0.00573084533915434
0.983349999999977	-0.00999376135338346	0.983349999999977	0.00652002629153529
0.936650000000023	-0.0111119851629073	0.936650000000023	0.00757584533915434
0.889950000000012	-0.012457370877193	0.889950000000012	0.0075417501010591
0.84325	-0.0127980184962406	0.84325	0.00708770248201148
0.796549999999988	-0.0131442661152882	0.796549999999988	0.0063837501010591
0.749849999999977	-0.0131499804010025	0.749849999999977	0.00718413105344006
0.703150000000023	-0.0130534089724311	0.703150000000023	0.00873384533915434
0.656450000000012	-0.0137913661152882	0.656450000000012	0.0103176072439162
0.60975	-0.0163118280200501	0.60975	0.0111804643867734
0.563049999999988	-0.0169021613533835	0.563049999999988	0.0123896548629639
0.516359999999986	-0.0176003994486216	0.516359999999986	0.0138484643867734
0.469659999999974	-0.019581589924812	0.469659999999974	0.015886512005821
0.422960000000021	-0.0213753994486216	0.422960000000021	0.0170615596248686
0.376260000000009	-0.0236858280200501	0.376260000000009	0.0188894643867734
0.329559999999998	-0.0250425423057644	0.329559999999998	0.0202178453391543
0.282859999999986	-0.0278468280200501	0.282859999999986	0.0235329881962972
0.236159999999974	-0.0337334470676692	0.236159999999974	0.0283467977201067
0.189460000000021	-0.0589273518295739	0.189460000000021	0.0479253691486781
0.142760000000009	-0.151120732781955	0.142760000000009	0.101479178672488
0.0960599999999977	-0.373027875639098	0.0960599999999977	0.258734416767726
0.0493699999999953	-0.610628351829574	0.0493699999999953	0.538349654862964
0.0026699999999837	-0.709071208972431	0.0026699999999837	0.659859178672488
-0.0440300000000279	-0.625256923258145	-0.0440300000000279	0.567530607243916
-0.0907299999999814	-0.388093589924812	-0.0907299999999814	0.364331083434392
-0.137429999999993	-0.158495018496241	-0.137429999999993	0.149799654862964
-0.184130000000005	-0.038331589924812	-0.184130000000005	0.0388540358153448
-0.230830000000016	-0.00452706182957393	-0.230830000000016	0.00273936914867815
-0.277530000000028	3.83252932330828E-4	-0.277530000000028	-1.2742132751233E-4
-0.324229999999981	9.50938646616542E-4	-0.324229999999981	3.49431053440052E-4
-0.370919999999984	1.56162456140351E-4	-0.370919999999984	4.28883434392434E-4
-0.417619999999995	3.88886265664162E-4	-0.417619999999995	8.14940577249576E-4
-0.464320000000007	-8.79199248120299E-5	-0.464320000000007	-4.7945137036137E-5
-0.511020000000019	-1.39035639097745E-4	-0.511020000000019	-1.38403751313771E-5
-0.557719999999972	9.3770551378447E-5	-0.557719999999972	-1.15987994178997E-4
