# Supplementary material for: Ultrafast room-temperature valley manipulation in silicon and diamond
Source: Nat Phys. 2025 Apr 14;21(6):947–52. doi: 10.1038/s41567-025-02862-4 (PMC12176610; doi:10.1038/s41567-025-02862-4)
Supplement: Supplementary file 7 — Source data for graph. [file 41567_2025_2862_MOESM7_ESM.txt]

17.79582	0.00187775836573747	-0.00195045967264948
17.59569	0.00143071074668985	-0.00301836443455424
17.39555	0.00187080598478509	-0.00137579300598281
17.19541	0.00194871074668985	-9.53507291697096E-4
16.99527	-0.00100662258664348	-0.002078269196459
16.79513	9.66044080023185E-4	-0.00242588824407805
16.59499	0.00112204408002319	-0.00196112633931614
16.39486	-8.11574967595863E-4	-0.00377055491074472
16.19472	-1.1614639616729E-4	-0.00251817395836376
15.99458	0.00120366312764223	-0.00263884062503043
15.79444	-3.00717824738719E-4	-0.00142179300598281
15.5943	-6.55384491405387E-4	-0.00229817395836376
15.39416	1.88996460975566E-4	-0.00482788824407805
15.19402	0.001267567889547	-0.00491293586312567
14.99389	0.00228223455621366	-0.00312131681550662
14.79375	0.00186718693716604	-0.00151760252979233
14.59361	0.00102271074668985	-0.00149998348217329
14.39347	0.00155842503240414	-0.00196112633931614
14.19333	0.00217587265145176	-0.00207817395836376
13.99319	0.00311248217526128	-0.00155312633931614
13.79306	0.00454938693716604	-0.00223788824407805
13.59292	0.00338568217526128	-0.00330579300598281
13.39278	0.00306630122288033	-0.00378122157741138
13.19264	0.00369435836573747	-0.00179436443455424
12.9925	0.00485445360383271	-0.00221312633931614
12.79236	0.0046912916990708	-0.00109893586312567
12.59222	0.005092247889547	-0.00177312633931614
12.39209	0.0045103297943089	-0.00234788824407805
12.19195	0.00430815836573747	-0.00308588824407805
11.99181	0.004208767889547	-0.00282331681550662
11.79167	0.00462386312764223	-0.00368198348217329
11.59153	0.0027363297943089	-0.0031035072916971
11.39139	0.002239567889547	-0.00473922157741138
11.19126	0.00217575836573747	-0.00434531681550662
10.99112	0.00379367265145176	-0.00500169776788757
10.79098	0.0026547297943089	-0.00454769776788757
10.59084	0.00413784408002319	-0.00684655491074471
10.3907	0.00600759455621366	-0.00678979300598281
10.19056	0.00666393036573747	-0.00738236443455424
9.99041999999999	0.00629137741335652	-0.00978779300598281
9.79028999999998	0.00621334884192795	-0.00803874538693519
9.59015000000002	0.00717838027049938	-0.00644217395836376
9.39001000000001	0.00919710122288033	-0.00881922157741138
9.18987	0.00928935836573747	-0.00879798348217329
8.98972999999998	0.00885299646097557	-0.00754207872026853
8.78959000000003	0.00793053550859462	-0.00882988824407805
8.58946000000002	0.00945264217526128	-0.00997588824407805
8.38932000000001	0.00999892027049938	-0.00994741205360186
8.18918	0.00958742503240414	-0.0110616025297923
7.98903999999998	0.00865786312764223	-0.0126367453869352
7.78890000000002	0.00935680598478509	-0.01336065014884
7.58876000000001	0.0106411297943089	-0.0128779834821733
7.38862	0.0120674726514518	-0.0124203644345542
7.18848999999999	0.0144941393181184	-0.0136479834821733
6.98834999999998	0.0152605202704994	-0.0160747453869352
6.78821000000002	0.0161439488419279	-0.0181750311012209
6.58807000000001	0.0156544250324041	-0.0200097930059828
6.38792999999999	0.0170203297943089	-0.0196087453869352
6.18778999999998	0.0172722345562137	-0.018590269196459
5.98765999999998	0.0176553774133565	-0.0177319834821733
5.78752000000002	0.0183721393181184	-0.0189916025297923
5.58738000000001	0.0187907107466899	-0.0197177930059828
5.38723999999999	0.0193584250324041	-0.022961888244078
5.18709999999998	0.0210188059847851	-0.0244876025297923
4.98696000000002	0.0225799488419279	-0.0254476025297923
4.78682000000001	0.0231510916990708	-0.0264409358631257
4.58669	0.025705567889547	-0.0291209358631257
4.38654999999999	0.0287107107466899	-0.0288685549107447
4.18640999999998	0.029395567889547	-0.0305609358631257
3.98627000000002	0.0309849012228803	-0.0348999834821733
3.78613000000001	0.0330573774133565	-0.0351056977678876
3.58598999999999	0.0354520440800232	-0.0363656977678876
3.38585999999999	0.0364340440800232	-0.0386685549107447
3.18571999999997	0.0376903297943089	-0.041794269196459
2.98558000000002	0.0410217583657375	-0.0433228406250304
2.78544	0.0433522345562137	-0.0459809358631257
2.58529999999999	0.0441198536038327	-0.046934269196459
2.38515999999997	0.0479617583657375	-0.0499295072916971
2.18502000000002	0.0530389012228803	-0.0556018882440781
1.98489000000001	0.0549969964609756	-0.0567237930059828
1.78475	0.0587512821752613	-0.059241888244078
1.58460999999999	0.0615008059847851	-0.0634256977678876
1.38446999999997	0.0664246155085946	-0.0689495072916971
1.18433000000002	0.0702246155085946	-0.0745828406250304
0.984190000000002	0.0781541393181184	-0.0803066501488399
0.784059999999998	0.0870522345562137	-0.0861171263393161
0.583919999999984	0.0968836631276422	-0.0951714120536019
0.383780000000028	0.114016996460976	-0.108174269196459
0.183640000000014	0.152568425032404	0.0202310355654458
-0.0165	0.0892950916990708	0.0966990641368743
-0.216640000000014	0.0103998821752613	0.0118012165178267
-0.416780000000028	6.11282175261282E-4	8.20397470207665E-4
-0.616909999999974	6.963297943089E-4	5.61445089255286E-4
-0.817049999999988	0.00138819646097557	0.00102982604163624
-1.01719	7.85091699070805E-4	-3.75126339316144E-4
-1.21733000000002	-0.001024432110453	-9.71316815506621E-4
-1.41746999999997	-0.00100671782473872	-2.39834821732862E-5
-1.61760999999999	-0.00129052734854824	-3.25507291697098E-4
-1.81773999999999	2.77663127642234E-4	9.90778422588618E-4
-2.01788000000001	0.00177842503240414	-5.77507291697098E-4
-2.21802000000002	3.62901222880329E-4	-0.00123741205360186
-2.41815999999997	-0.00101728925331015	-8.64745386935192E-4
-2.61829999999999	-0.00269547972950063	-6.23602529792333E-4
-2.81844	-0.00305033687235777	-0.00213855491074472
-3.01858000000002	-6.37670205691101E-4	-0.0029510311012209
-3.21871000000002	-0.00128700353902443	-0.00268141205360186
-3.41884999999998	-0.00107405115807205	-0.00179436443455424
-3.61898999999999	-0.00130471782473872	-0.00145731681550662
-3.81913000000001	-0.00136852734854824	-2.7507291697095E-5
-4.01927000000002	-1.41003539024434E-4	-0.001198269196459
