# Supplementary material for: Ultrafast room-temperature valley manipulation in silicon and diamond
Source: Nat Phys. 2025 Apr 14;21(6):947–52. doi: 10.1038/s41567-025-02862-4 (PMC12176610; doi:10.1038/s41567-025-02862-4)
Supplement: Supplementary file 8 — Source data for graph. [file 41567_2025_2862_MOESM8_ESM.txt]

7	--	--	7	1.71202844552122E-8	3.63426560892545E-9	21	7.3998E-7
30	4.32316953277758E-8	1.39053441702153E-8	30	8.29348110492357E-8	5.45509916817611E-8	21.5	5.7892E-7
60	1.30390033098154E-9	2.52762702281746E-11	60	9.46286924342126E-10	1.87440459263527E-11	22	4.5798E-7
90	7.56101283981255E-11	1.83078130297074E-12	90	7.09934983318843E-11	1.64038740121565E-12	22.5	3.6608E-7
120	1.56401056360544E-11	5.66420379275677E-13	120	2.05089230128435E-11	5.60272327504994E-13	23	2.9547E-7
150	1.00065564042745E-11	6.31639689730717E-13	150	1.06775099610472E-11	3.46705009869494E-13	23.5	2.4065E-7
180	3.19519765295233E-12	1.10791610679337E-13	180	4.35073507790213E-12	8.56337907985514E-14	24	1.9768E-7
210	1.69663824007156E-12	5.81491315579618E-14	210	1.53684033250391E-12	2.46246291185524E-14	24.5	1.6368E-7
240	1.09051958591774E-12	5.20173269621296E-14	240	9.92228901681468E-13	1.82888304163104E-14	25	1.3655E-7
270	9.8356783064567E-13	3.27439804820302E-14	270	5.91656508918161E-13	1.44178839527727E-14	25.5	1.1472E-7
295	7.33464089064299E-13	1.85085526051346E-14	295	5.62202928695837E-13	7.00706322634454E-15	26	9.703E-8
	--	--		--	--	26.5	8.2581E-8
	--	--		--	--	27	7.0702E-8
	--	--		--	--	27.5	6.0871E-8
	--	--		--	--	28	5.2685E-8
	--	--		--	--	28.5	4.583E-8
	--	--		--	--	29	4.0056E-8
	--	--		--	--	29.5	3.5169E-8
	--	--		--	--	30	3.101E-8
	--	--		--	--	30.5	2.7454E-8
	--	--		--	--	31	2.44E-8
	--	--		--	--	31.5	2.1766E-8
	--	--		--	--	32	1.9485E-8
	--	--		--	--	32.5	1.7501E-8
	--	--		--	--	33	1.5769E-8
	--	--		--	--	33.5	1.4252E-8
	--	--		--	--	34	1.2918E-8
	--	--		--	--	34.5	1.1741E-8
	--	--		--	--	35	1.07E-8
	--	--		--	--	35.5	9.7763E-9
	--	--		--	--	36	8.9538E-9
	--	--		--	--	36.5	8.2194E-9
	--	--		--	--	37	7.562E-9
	--	--		--	--	37.5	6.972E-9
	--	--		--	--	38	6.4411E-9
	--	--		--	--	38.5	5.9623E-9
	--	--		--	--	39	5.5294E-9
	--	--		--	--	39.5	5.1371E-9
	--	--		--	--	40	4.7809E-9
	--	--		--	--	40.5	4.4567E-9
	--	--		--	--	41	4.1611E-9
	--	--		--	--	41.5	3.8911E-9
	--	--		--	--	42	3.6439E-9
	--	--		--	--	42.5	3.4171E-9
	--	--		--	--	43	3.2089E-9
	--	--		--	--	43.5	3.0172E-9
	--	--		--	--	44	2.8405E-9
	--	--		--	--	44.5	2.6774E-9
	--	--		--	--	45	2.5265E-9
	--	--		--	--	45.5	2.3868E-9
	--	--		--	--	46	2.2572E-9
	--	--		--	--	46.5	2.1369E-9
	--	--		--	--	47	2.0249E-9
	--	--		--	--	47.5	1.9207E-9
	--	--		--	--	48	1.8235E-9
	--	--		--	--	48.5	1.7327E-9
	--	--		--	--	49	1.6479E-9
	--	--		--	--	49.5	1.5685E-9
	--	--		--	--	50	1.4941E-9
	--	--		--	--	50.5	1.4243E-9
	--	--		--	--	51	1.3587E-9
	--	--		--	--	51.5	1.2971E-9
	--	--		--	--	52	1.2392E-9
	--	--		--	--	52.5	1.1846E-9
	--	--		--	--	53	1.1331E-9
	--	--		--	--	53.5	1.0845E-9
	--	--		--	--	54	1.0386E-9
	--	--		--	--	54.5	9.9522E-10
	--	--		--	--	55	9.5417E-10
	--	--		--	--	55.5	9.153E-10
	--	--		--	--	56	8.7847E-10
	--	--		--	--	56.5	8.4354E-10
	--	--		--	--	57	8.1038E-10
	--	--		--	--	57.5	7.7889E-10
	--	--		--	--	58	7.4895E-10
	--	--		--	--	58.5	7.2048E-10
	--	--		--	--	59	6.9339E-10
	--	--		--	--	59.5	6.6758E-10
	--	--		--	--	60	6.4299E-10
	--	--		--	--	60.5	6.1954E-10
	--	--		--	--	61	5.9717E-10
	--	--		--	--	61.5	5.7581E-10
	--	--		--	--	62	5.5541E-10
	--	--		--	--	62.5	5.3591E-10
	--	--		--	--	63	5.1727E-10
	--	--		--	--	63.5	4.9944E-10
	--	--		--	--	64	4.8237E-10
	--	--		--	--	64.5	4.6603E-10
	--	--		--	--	65	4.5038E-10
	--	--		--	--	65.5	4.3538E-10
	--	--		--	--	66	4.2099E-10
	--	--		--	--	66.5	4.0719E-10
	--	--		--	--	67	3.9395E-10
	--	--		--	--	67.5	3.8125E-10
	--	--		--	--	68	3.6904E-10
	--	--		--	--	68.5	3.5732E-10
	--	--		--	--	69	3.4605E-10
	--	--		--	--	69.5	3.3522E-10
	--	--		--	--	70	3.2481E-10
	--	--		--	--	70.5	3.1479E-10
	--	--		--	--	71	3.0515E-10
	--	--		--	--	71.5	2.9587E-10
	--	--		--	--	72	2.8694E-10
	--	--		--	--	72.5	2.7833E-10
	--	--		--	--	73	2.7004E-10
	--	--		--	--	73.5	2.6206E-10
	--	--		--	--	74	2.5436E-10
	--	--		--	--	74.5	2.4694E-10
	--	--		--	--	75	2.3978E-10
	--	--		--	--	75.5	2.3287E-10
	--	--		--	--	76	2.2621E-10
	--	--		--	--	76.5	2.1978E-10
	--	--		--	--	77	2.1358E-10
	--	--		--	--	77.5	2.0759E-10
	--	--		--	--	78	2.018E-10
	--	--		--	--	78.5	1.9621E-10
	--	--		--	--	79	1.9081E-10
	--	--		--	--	79.5	1.856E-10
	--	--		--	--	80	1.8055E-10
	--	--		--	--	80.5	1.7568E-10
	--	--		--	--	81	1.7097E-10
	--	--		--	--	81.5	1.6641E-10
	--	--		--	--	82	1.62E-10
	--	--		--	--	82.5	1.5773E-10
	--	--		--	--	83	1.5361E-10
	--	--		--	--	83.5	1.4961E-10
	--	--		--	--	84	1.4574E-10
	--	--		--	--	84.5	1.42E-10
	--	--		--	--	85	1.3838E-10
	--	--		--	--	85.5	1.3487E-10
	--	--		--	--	86	1.3147E-10
	--	--		--	--	86.5	1.2817E-10
	--	--		--	--	87	1.2498E-10
	--	--		--	--	87.5	1.2189E-10
	--	--		--	--	88	1.1889E-10
	--	--		--	--	88.5	1.1598E-10
	--	--		--	--	89	1.1317E-10
	--	--		--	--	89.5	1.1043E-10
	--	--		--	--	90	1.0778E-10
	--	--		--	--	90.5	1.0521E-10
	--	--		--	--	91	1.0272E-10
	--	--		--	--	91.5	1.003E-10
	--	--		--	--	92	9.7952E-11
	--	--		--	--	92.5	9.5672E-11
	--	--		--	--	93	9.346E-11
	--	--		--	--	93.5	9.1312E-11
	--	--		--	--	94	8.9226E-11
	--	--		--	--	94.5	8.72E-11
	--	--		--	--	95	8.5233E-11
	--	--		--	--	95.5	8.3321E-11
	--	--		--	--	96	8.1464E-11
	--	--		--	--	96.5	7.966E-11
	--	--		--	--	97	7.7906E-11
	--	--		--	--	97.5	7.6202E-11
	--	--		--	--	98	7.4545E-11
	--	--		--	--	98.5	7.2934E-11
	--	--		--	--	99	7.1367E-11
	--	--		--	--	99.5	6.9844E-11
	--	--		--	--	100	6.8362E-11
	--	--		--	--	100.5	6.6921E-11
	--	--		--	--	101	6.5518E-11
	--	--		--	--	101.5	6.4154E-11
	--	--		--	--	102	6.2826E-11
	--	--		--	--	102.5	6.1533E-11
	--	--		--	--	103	6.0275E-11
	--	--		--	--	103.5	5.905E-11
	--	--		--	--	104	5.7857E-11
	--	--		--	--	104.5	5.6696E-11
	--	--		--	--	105	5.5565E-11
	--	--		--	--	105.5	5.4463E-11
	--	--		--	--	106	5.339E-11
	--	--		--	--	106.5	5.2344E-11
	--	--		--	--	107	5.1325E-11
	--	--		--	--	107.5	5.0332E-11
	--	--		--	--	108	4.9364E-11
	--	--		--	--	108.5	4.8421E-11
	--	--		--	--	109	4.7501E-11
	--	--		--	--	109.5	4.6604E-11
	--	--		--	--	110	4.5729E-11
	--	--		--	--	110.5	4.4876E-11
	--	--		--	--	111	4.4044E-11
	--	--		--	--	111.5	4.3233E-11
	--	--		--	--	112	4.2441E-11
	--	--		--	--	112.5	4.1668E-11
	--	--		--	--	113	4.0914E-11
	--	--		--	--	113.5	4.0179E-11
	--	--		--	--	114	3.946E-11
	--	--		--	--	114.5	3.8759E-11
	--	--		--	--	115	3.8075E-11
	--	--		--	--	115.5	3.7406E-11
	--	--		--	--	116	3.6753E-11
	--	--		--	--	116.5	3.6116E-11
	--	--		--	--	117	3.5493E-11
	--	--		--	--	117.5	3.4885E-11
	--	--		--	--	118	3.4291E-11
	--	--		--	--	118.5	3.371E-11
	--	--		--	--	119	3.3143E-11
	--	--		--	--	119.5	3.2588E-11
	--	--		--	--	120	3.2046E-11
	--	--		--	--	120.5	3.1516E-11
	--	--		--	--	121	3.0998E-11
	--	--		--	--	121.5	3.0492E-11
	--	--		--	--	122	2.9996E-11
	--	--		--	--	122.5	2.9512E-11
	--	--		--	--	123	2.9038E-11
	--	--		--	--	123.5	2.8575E-11
	--	--		--	--	124	2.8122E-11
	--	--		--	--	124.5	2.7678E-11
	--	--		--	--	125	2.7244E-11
	--	--		--	--	125.5	2.6819E-11
	--	--		--	--	126	2.6404E-11
	--	--		--	--	126.5	2.5997E-11
	--	--		--	--	127	2.5599E-11
	--	--		--	--	127.5	2.5209E-11
	--	--		--	--	128	2.4827E-11
	--	--		--	--	128.5	2.4453E-11
	--	--		--	--	129	2.4087E-11
	--	--		--	--	129.5	2.3729E-11
	--	--		--	--	130	2.3378E-11
	--	--		--	--	130.5	2.3034E-11
	--	--		--	--	131	2.2697E-11
	--	--		--	--	131.5	2.2367E-11
	--	--		--	--	132	2.2044E-11
	--	--		--	--	132.5	2.1727E-11
	--	--		--	--	133	2.1416E-11
	--	--		--	--	133.5	2.1112E-11
	--	--		--	--	134	2.0813E-11
	--	--		--	--	134.5	2.0521E-11
	--	--		--	--	135	2.0234E-11
	--	--		--	--	135.5	1.9953E-11
	--	--		--	--	136	1.9677E-11
	--	--		--	--	136.5	1.9406E-11
	--	--		--	--	137	1.9141E-11
	--	--		--	--	137.5	1.8881E-11
	--	--		--	--	138	1.8626E-11
	--	--		--	--	138.5	1.8376E-11
	--	--		--	--	139	1.813E-11
	--	--		--	--	139.5	1.7889E-11
	--	--		--	--	140	1.7652E-11
	--	--		--	--	140.5	1.742E-11
	--	--		--	--	141	1.7193E-11
	--	--		--	--	141.5	1.6969E-11
	--	--		--	--	142	1.6749E-11
	--	--		--	--	142.5	1.6534E-11
	--	--		--	--	143	1.6323E-11
	--	--		--	--	143.5	1.6115E-11
	--	--		--	--	144	1.5911E-11
	--	--		--	--	144.5	1.5711E-11
	--	--		--	--	145	1.5514E-11
	--	--		--	--	145.5	1.5321E-11
	--	--		--	--	146	1.5131E-11
	--	--		--	--	146.5	1.4945E-11
	--	--		--	--	147	1.4761E-11
	--	--		--	--	147.5	1.4581E-11
	--	--		--	--	148	1.4405E-11
	--	--		--	--	148.5	1.4231E-11
	--	--		--	--	149	1.406E-11
	--	--		--	--	149.5	1.3892E-11
	--	--		--	--	150	1.3727E-11
	--	--		--	--	150.5	1.3565E-11
	--	--		--	--	151	1.3406E-11
	--	--		--	--	151.5	1.3249E-11
	--	--		--	--	152	1.3095E-11
	--	--		--	--	152.5	1.2944E-11
	--	--		--	--	153	1.2795E-11
	--	--		--	--	153.5	1.2648E-11
	--	--		--	--	154	1.2504E-11
	--	--		--	--	154.5	1.2362E-11
	--	--		--	--	155	1.2223E-11
	--	--		--	--	155.5	1.2086E-11
	--	--		--	--	156	1.1951E-11
	--	--		--	--	156.5	1.1818E-11
	--	--		--	--	157	1.1688E-11
	--	--		--	--	157.5	1.1559E-11
	--	--		--	--	158	1.1433E-11
	--	--		--	--	158.5	1.1309E-11
	--	--		--	--	159	1.1186E-11
	--	--		--	--	159.5	1.1066E-11
	--	--		--	--	160	1.0947E-11
	--	--		--	--	160.5	1.083E-11
	--	--		--	--	161	1.0715E-11
	--	--		--	--	161.5	1.0602E-11
	--	--		--	--	162	1.0491E-11
	--	--		--	--	162.5	1.0381E-11
	--	--		--	--	163	1.0273E-11
	--	--		--	--	163.5	1.0167E-11
	--	--		--	--	164	1.0062E-11
	--	--		--	--	164.5	9.9589E-12
	--	--		--	--	165	9.8572E-12
	--	--		--	--	165.5	9.7571E-12
	--	--		--	--	166	9.6585E-12
	--	--		--	--	166.5	9.5614E-12
	--	--		--	--	167	9.4657E-12
	--	--		--	--	167.5	9.3714E-12
	--	--		--	--	168	9.2785E-12
	--	--		--	--	168.5	9.187E-12
	--	--		--	--	169	9.0968E-12
	--	--		--	--	169.5	9.0079E-12
	--	--		--	--	170	8.9202E-12
	--	--		--	--	170.5	8.8339E-12
	--	--		--	--	171	8.7488E-12
	--	--		--	--	171.5	8.6649E-12
	--	--		--	--	172	8.5822E-12
	--	--		--	--	172.5	8.5006E-12
	--	--		--	--	173	8.4202E-12
	--	--		--	--	173.5	8.341E-12
	--	--		--	--	174	8.2628E-12
	--	--		--	--	174.5	8.1858E-12
	--	--		--	--	175	8.1098E-12
	--	--		--	--	175.5	8.0348E-12
	--	--		--	--	176	7.9609E-12
	--	--		--	--	176.5	7.888E-12
	--	--		--	--	177	7.8161E-12
	--	--		--	--	177.5	7.7452E-12
	--	--		--	--	178	7.6752E-12
	--	--		--	--	178.5	7.6062E-12
	--	--		--	--	179	7.5381E-12
	--	--		--	--	179.5	7.471E-12
	--	--		--	--	180	7.4047E-12
	--	--		--	--	180.5	7.3393E-12
	--	--		--	--	181	7.2748E-12
	--	--		--	--	181.5	7.2111E-12
	--	--		--	--	182	7.1482E-12
	--	--		--	--	182.5	7.0862E-12
	--	--		--	--	183	7.025E-12
	--	--		--	--	183.5	6.9646E-12
	--	--		--	--	184	6.905E-12
	--	--		--	--	184.5	6.8461E-12
	--	--		--	--	185	6.788E-12
	--	--		--	--	185.5	6.7307E-12
	--	--		--	--	186	6.674E-12
	--	--		--	--	186.5	6.6181E-12
	--	--		--	--	187	6.5629E-12
	--	--		--	--	187.5	6.5084E-12
	--	--		--	--	188	6.4546E-12
	--	--		--	--	188.5	6.4014E-12
	--	--		--	--	189	6.3489E-12
	--	--		--	--	189.5	6.2971E-12
	--	--		--	--	190	6.2459E-12
	--	--		--	--	190.5	6.1954E-12
	--	--		--	--	191	6.1454E-12
	--	--		--	--	191.5	6.0961E-12
	--	--		--	--	192	6.0474E-12
	--	--		--	--	192.5	5.9992E-12
	--	--		--	--	193	5.9517E-12
	--	--		--	--	193.5	5.9047E-12
	--	--		--	--	194	5.8583E-12
	--	--		--	--	194.5	5.8124E-12
	--	--		--	--	195	5.7671E-12
	--	--		--	--	195.5	5.7223E-12
	--	--		--	--	196	5.6781E-12
	--	--		--	--	196.5	5.6344E-12
	--	--		--	--	197	5.5912E-12
	--	--		--	--	197.5	5.5485E-12
	--	--		--	--	198	5.5063E-12
	--	--		--	--	198.5	5.4646E-12
	--	--		--	--	199	5.4233E-12
	--	--		--	--	199.5	5.3826E-12
	--	--		--	--	200	5.3423E-12
	--	--		--	--	200.5	5.3025E-12
	--	--		--	--	201	5.2631E-12
	--	--		--	--	201.5	5.2242E-12
	--	--		--	--	202	5.1857E-12
	--	--		--	--	202.5	5.1477E-12
	--	--		--	--	203	5.1101E-12
	--	--		--	--	203.5	5.0729E-12
	--	--		--	--	204	5.0361E-12
	--	--		--	--	204.5	4.9998E-12
	--	--		--	--	205	4.9638E-12
	--	--		--	--	205.5	4.9283E-12
	--	--		--	--	206	4.8931E-12
	--	--		--	--	206.5	4.8583E-12
	--	--		--	--	207	4.8239E-12
	--	--		--	--	207.5	4.7899E-12
	--	--		--	--	208	4.7563E-12
	--	--		--	--	208.5	4.723E-12
	--	--		--	--	209	4.6901E-12
	--	--		--	--	209.5	4.6575E-12
	--	--		--	--	210	4.6253E-12
	--	--		--	--	210.5	4.5934E-12
	--	--		--	--	211	4.5619E-12
	--	--		--	--	211.5	4.5307E-12
	--	--		--	--	212	4.4998E-12
	--	--		--	--	212.5	4.4693E-12
	--	--		--	--	213	4.439E-12
	--	--		--	--	213.5	4.4091E-12
	--	--		--	--	214	4.3796E-12
	--	--		--	--	214.5	4.3503E-12
	--	--		--	--	215	4.3213E-12
	--	--		--	--	215.5	4.2926E-12
	--	--		--	--	216	4.2642E-12
	--	--		--	--	216.5	4.2361E-12
	--	--		--	--	217	4.2083E-12
	--	--		--	--	217.5	4.1808E-12
	--	--		--	--	218	4.1536E-12
	--	--		--	--	218.5	4.1266E-12
	--	--		--	--	219	4.1E-12
	--	--		--	--	219.5	4.0735E-12
	--	--		--	--	220	4.0474E-12
	--	--		--	--	220.5	4.0215E-12
	--	--		--	--	221	3.9524E-12
	--	--		--	--	221.5	3.9006E-12
	--	--		--	--	222	3.8577E-12
	--	--		--	--	222.5	3.8188E-12
	--	--		--	--	223	3.7826E-12
	--	--		--	--	223.5	3.7482E-12
	--	--		--	--	224	3.7153E-12
	--	--		--	--	224.5	3.6837E-12
	--	--		--	--	225	3.653E-12
	--	--		--	--	225.5	3.6233E-12
	--	--		--	--	226	3.5943E-12
	--	--		--	--	226.5	3.5661E-12
	--	--		--	--	227	3.5386E-12
	--	--		--	--	227.5	3.5116E-12
	--	--		--	--	228	3.4852E-12
	--	--		--	--	228.5	3.4593E-12
	--	--		--	--	229	3.4339E-12
	--	--		--	--	229.5	3.409E-12
	--	--		--	--	230	3.3845E-12
	--	--		--	--	230.5	3.3605E-12
	--	--		--	--	231	3.3368E-12
	--	--		--	--	231.5	3.3135E-12
	--	--		--	--	232	3.2906E-12
	--	--		--	--	232.5	3.268E-12
	--	--		--	--	233	3.2458E-12
	--	--		--	--	233.5	3.2239E-12
	--	--		--	--	234	3.2023E-12
	--	--		--	--	234.5	3.181E-12
	--	--		--	--	235	3.16E-12
	--	--		--	--	235.5	3.1393E-12
	--	--		--	--	236	3.1189E-12
	--	--		--	--	236.5	3.0987E-12
	--	--		--	--	237	3.0788E-12
	--	--		--	--	237.5	3.0592E-12
	--	--		--	--	238	3.0398E-12
	--	--		--	--	238.5	3.0206E-12
	--	--		--	--	239	3.0017E-12
	--	--		--	--	239.5	2.983E-12
	--	--		--	--	240	2.9646E-12
	--	--		--	--	240.5	2.9463E-12
	--	--		--	--	241	2.9283E-12
	--	--		--	--	241.5	2.9105E-12
	--	--		--	--	242	2.8929E-12
	--	--		--	--	242.5	2.8755E-12
	--	--		--	--	243	2.8582E-12
	--	--		--	--	243.5	2.8412E-12
	--	--		--	--	244	2.8244E-12
	--	--		--	--	244.5	2.8077E-12
	--	--		--	--	245	2.7913E-12
	--	--		--	--	245.5	2.775E-12
	--	--		--	--	246	2.7589E-12
	--	--		--	--	246.5	2.7429E-12
	--	--		--	--	247	2.7271E-12
	--	--		--	--	247.5	2.7115E-12
	--	--		--	--	248	2.6961E-12
	--	--		--	--	248.5	2.6808E-12
	--	--		--	--	249	2.6657E-12
	--	--		--	--	249.5	2.6507E-12
	--	--		--	--	250	2.6359E-12
	--	--		--	--	250.5	2.6212E-12
	--	--		--	--	251	2.6066E-12
	--	--		--	--	251.5	2.5923E-12
	--	--		--	--	252	2.578E-12
	--	--		--	--	252.5	2.5639E-12
	--	--		--	--	253	2.5499E-12
	--	--		--	--	253.5	2.5361E-12
	--	--		--	--	254	2.5224E-12
	--	--		--	--	254.5	2.5088E-12
	--	--		--	--	255	2.4954E-12
	--	--		--	--	255.5	2.4821E-12
	--	--		--	--	256	2.4689E-12
	--	--		--	--	256.5	2.4558E-12
	--	--		--	--	257	2.4429E-12
	--	--		--	--	257.5	2.4301E-12
	--	--		--	--	258	2.4174E-12
	--	--		--	--	258.5	2.4048E-12
	--	--		--	--	259	2.3923E-12
	--	--		--	--	259.5	2.3799E-12
	--	--		--	--	260	2.3677E-12
	--	--		--	--	260.5	2.3555E-12
	--	--		--	--	261	2.3435E-12
	--	--		--	--	261.5	2.3316E-12
	--	--		--	--	262	2.3198E-12
	--	--		--	--	262.5	2.308E-12
	--	--		--	--	263	2.2964E-12
	--	--		--	--	263.5	2.2849E-12
	--	--		--	--	264	2.2735E-12
	--	--		--	--	264.5	2.2622E-12
	--	--		--	--	265	2.251E-12
	--	--		--	--	265.5	2.2399E-12
	--	--		--	--	266	2.2288E-12
	--	--		--	--	266.5	2.2179E-12
	--	--		--	--	267	2.2071E-12
	--	--		--	--	267.5	2.1963E-12
	--	--		--	--	268	2.1857E-12
	--	--		--	--	268.5	2.1751E-12
	--	--		--	--	269	2.1646E-12
	--	--		--	--	269.5	2.1542E-12
	--	--		--	--	270	2.1439E-12
	--	--		--	--	270.5	2.1337E-12
	--	--		--	--	271	2.1235E-12
	--	--		--	--	271.5	2.1135E-12
	--	--		--	--	272	2.1035E-12
	--	--		--	--	272.5	2.0936E-12
	--	--		--	--	273	2.0838E-12
	--	--		--	--	273.5	2.0741E-12
	--	--		--	--	274	2.0644E-12
	--	--		--	--	274.5	2.0548E-12
	--	--		--	--	275	2.0453E-12
	--	--		--	--	275.5	2.0359E-12
	--	--		--	--	276	2.0265E-12
	--	--		--	--	276.5	2.0172E-12
	--	--		--	--	277	2.008E-12
	--	--		--	--	277.5	1.9989E-12
	--	--		--	--	278	1.9898E-12
	--	--		--	--	278.5	1.9808E-12
	--	--		--	--	279	1.9719E-12
	--	--		--	--	279.5	1.963E-12
	--	--		--	--	280	1.9542E-12
	--	--		--	--	280.5	1.9455E-12
	--	--		--	--	281	1.9368E-12
	--	--		--	--	281.5	1.9282E-12
	--	--		--	--	282	1.9197E-12
	--	--		--	--	282.5	1.9113E-12
	--	--		--	--	283	1.9029E-12
	--	--		--	--	283.5	1.8945E-12
	--	--		--	--	284	1.8862E-12
	--	--		--	--	284.5	1.878E-12
	--	--		--	--	285	1.8699E-12
	--	--		--	--	285.5	1.8618E-12
	--	--		--	--	286	1.8537E-12
	--	--		--	--	286.5	1.8458E-12
	--	--		--	--	287	1.8378E-12
	--	--		--	--	287.5	1.83E-12
	--	--		--	--	288	1.8222E-12
	--	--		--	--	288.5	1.8144E-12
	--	--		--	--	289	1.8067E-12
	--	--		--	--	289.5	1.7991E-12
	--	--		--	--	290	1.7915E-12
	--	--		--	--	290.5	1.784E-12
	--	--		--	--	291	1.7765E-12
	--	--		--	--	291.5	1.7691E-12
	--	--		--	--	292	1.7617E-12
	--	--		--	--	292.5	1.7544E-12
	--	--		--	--	293	1.7471E-12
	--	--		--	--	293.5	1.7399E-12
	--	--		--	--	294	1.7328E-12
	--	--		--	--	294.5	1.7256E-12
	--	--		--	--	295	1.7186E-12
	--	--		--	--	295.5	1.7116E-12
	--	--		--	--	296	1.7046E-12
	--	--		--	--	296.5	1.6977E-12
	--	--		--	--	297	1.6908E-12
	--	--		--	--	297.5	1.684E-12
	--	--		--	--	298	1.6772E-12
	--	--		--	--	298.5	1.6705E-12
	--	--		--	--	299	1.6638E-12
	--	--		--	--	299.5	1.6571E-12
	--	--		--	--	300	1.6505E-12
	--	--		--	--	310	1.55E-12
