# Supplementary material for: Ultrafast room-temperature valley manipulation in silicon and diamond
Source: Nat Phys. 2025 Apr 14;21(6):947–52. doi: 10.1038/s41567-025-02862-4 (PMC12176610; doi:10.1038/s41567-025-02862-4)
Supplement: Supplementary file 9 — Source data for graph. [file 41567_2025_2862_MOESM9_ESM.txt]

10	8.3665867396581E-10	5.46432794848444E-11	10	1.34573103905554E-10	1.72129998181551E-12	0.5	--
30	8.23148534360889E-10	3.87048554428756E-11	50	2.48198969621882E-10	1.01572343901433E-11	1	--
60	1.06789757422973E-8	4.40940286341022E-9	100	1.49101222152129E-9	1.62079613168431E-10	1.5	--
90	7.86093301149644E-9	2.92869209577935E-9	150	3.83077164143519E-10	8.13205519415658E-12	2	--
120	5.44446404144008E-9	2.41906581963314E-9	200	3.46287694454641E-11	1.25574509802493E-12	2.5	--
150	7.24711090767984E-10	1.21876697822123E-10	250	1.05588501318972E-11	4.77170472921837E-13	3	1.3786E212
180	1.05964763663683E-10	1.78629070078957E-11	295	3.51451458353247E-12	6.35220762717175E-14	3.5	8.8949E179
210	2.23934540342332E-11	4.12902790717743E-12				4	6.4031E155
240	1.18721986933687E-11	1.73314813214342E-12				4.5	1.0683E137
270	9.67313705779406E-12	1.85428778266273E-12				5	1.0151E122
295	9.68785593177998E-12	3.7746616691219E-12				5.5	5.1952E109
						6	2.9729E99
						6.5	6.4049E90
						7	2.3874E83
						7.5	8.7058E76
						8	2.0251E71
						8.5	2.1668E66
						9	8.2696E61
						9.5	9.2093E57
						10	2.5485E54
						10.5	1.5389E51
						11	1.8228E48
						11.5	3.8793E45
						12	1.3786E43
						12.5	7.692E40
						13	6.3971E38
						13.5	7.5859E36
						14	1.2348E35
						14.5	2.67E33
						15	7.4545E31
						15.5	2.6218E30
						16	1.1367E29
						16.5	5.9602E27
						17	3.7171E26
						17.5	2.7164E25
						18	2.2957E24
						18.5	2.2173E23
						19	2.4218E22
						19.5	2.9634E21
						20	4.0275E20
						20.5	6.0333E19
						21	9.8929E18
						21.5	1.7645E18
						22	3.4034E17
						22.5	7.0629E16
						23	1.5694E16
						23.5	3.7176E15
						24	935060000000000
						24.5	248810000000000
						25	69807000000000
						25.5	20585000000000
						26	6362000000000
						26.5	2055200000000
						27	692300000000
						27.5	242600000000
						28	88256000000
						28.5	33265000000
						29	12967000000
						29.5	5218200000
						30	2164600000
						30.5	924140000
						31	405520000
						31.5	182650000
						32	84342000
						32.5	39881000
						33	19290000
						33.5	9534500
						34	4811100
						34.5	2476200
						35	1298800
						35.5	693710
						36	377020
						36.5	208350
						37	116990
						37.5	66707
						38	38601
						38.5	22656
						39	13479
						39.5	8125.6
						40	4960.4
						40.5	3065.1
						41	1916.3
						41.5	1211.6
						42	774.47
						42.5	500.25
						43	326.41
						43.5	215.08
						44	143.06
						44.5	96.029
						45	65.03
						45.5	44.415
						46	30.586
						46.5	21.232
						47	14.853
						47.5	10.468
						48	7.4317
						48.5	5.3132
						49	3.8245
						49.5	2.7712
						50	2.0208
						50.5	1.4829
						51	1.0947
						51.5	0.81287
						52	0.60705
						52.5	0.45585
						53	0.34415
						53.5	0.26119
						54	0.19923
						54.5	0.15272
						55	0.11763
						55.5	0.091027
						56	0.070761
						56.5	0.055251
						57	0.043327
						57.5	0.034119
						58	0.026978
						58.5	0.021417
						59	0.017068
						59.5	0.013654
						60	0.010963
						60.5	0.0088344
						61	0.0071439
						61.5	0.0057967
						62	0.0047193
						62.5	0.0038547
						63	0.0031586
						63.5	0.0025962
						64	0.0021405
						64.5	0.0017699
						65	0.0014678
						65.5	0.0012207
						66	0.001018
						66.5	8.5127E-4
						67	7.1373E-4
						67.5	5.9996E-4
						68	5.056E-4
						68.5	4.2714E-4
						69	3.6172E-4
						69.5	3.0706E-4
						70	2.6125E-4
						70.5	2.2279E-4
						71	1.9041E-4
						71.5	1.6309E-4
						72	1.3999E-4
						72.5	1.2041E-4
						73	1.0378E-4
						73.5	8.9627E-5
						74	7.7555E-5
						74.5	6.7239E-5
						75	5.8405E-5
						75.5	5.0825E-5
						76	4.4309E-5
						76.5	3.8697E-5
						77	3.3855E-5
						77.5	2.9669E-5
						78	2.6044E-5
						78.5	2.29E-5
						79	2.0167E-5
						79.5	1.7789E-5
						80	1.5716E-5
						80.5	1.3905E-5
						81	1.2321E-5
						81.5	1.0934E-5
						82	9.7172E-6
						82.5	8.6478E-6
						83	7.7068E-6
						83.5	6.8775E-6
						84	6.1458E-6
						84.5	5.4991E-6
						85	4.9268E-6
						85.5	4.4197E-6
						86	3.9697E-6
						86.5	3.5699E-6
						87	3.2143E-6
						87.5	2.8975E-6
						88	2.615E-6
						88.5	2.3627E-6
						89	2.1372E-6
						89.5	1.9353E-6
						90	1.7544E-6
						90.5	1.5922E-6
						91	1.4464E-6
						91.5	1.3154E-6
						92	1.1974E-6
						92.5	1.0912E-6
						93	9.9531E-7
						93.5	9.0875E-7
						94	8.3051E-7
						94.5	7.5973E-7
						95	6.9562E-7
						95.5	6.375E-7
						96	5.8476E-7
						96.5	5.3686E-7
						97	4.9331E-7
						97.5	4.5368E-7
						98	4.1759E-7
						98.5	3.8469E-7
						99	3.5467E-7
						99.5	3.2726E-7
						100	3.022E-7
						100.5	2.7928E-7
						101	2.583E-7
						101.5	2.3908E-7
						102	2.2145E-7
						102.5	2.0528E-7
						103	1.9042E-7
						103.5	1.7677E-7
						104	1.6421E-7
						104.5	1.5265E-7
						105	1.42E-7
						105.5	1.3218E-7
						106	1.2313E-7
						106.5	1.1477E-7
						107	1.0704E-7
						107.5	9.9903E-8
						108	9.3298E-8
						108.5	8.7184E-8
						109	8.1521E-8
						109.5	7.6272E-8
						110	7.1404E-8
						110.5	6.6886E-8
						111	6.269E-8
						111.5	5.8791E-8
						112	5.5165E-8
						112.5	5.1792E-8
						113	4.8652E-8
						113.5	4.5728E-8
						114	4.3002E-8
						114.5	4.046E-8
						115	3.8088E-8
						115.5	3.5874E-8
						116	3.3806E-8
						116.5	3.1873E-8
						117	3.0066E-8
						117.5	2.8374E-8
						118	2.6791E-8
						118.5	2.5309E-8
						119	2.392E-8
						119.5	2.2617E-8
						120	2.1395E-8
						120.5	2.0249E-8
						121	1.9172E-8
						121.5	1.8161E-8
						122	1.7211E-8
						122.5	1.6317E-8
						123	1.5477E-8
						123.5	1.4686E-8
						124	1.3941E-8
						124.5	1.3239E-8
						125	1.2578E-8
						125.5	1.1955E-8
						126	1.1367E-8
						126.5	1.0812E-8
						127	1.0289E-8
						127.5	9.7943E-9
						128	9.327E-9
						128.5	8.8854E-9
						129	8.4679E-9
						129.5	8.0729E-9
						130	7.6992E-9
						130.5	7.3453E-9
						131	7.0103E-9
						131.5	6.6928E-9
						132	6.3919E-9
						132.5	6.1067E-9
						133	5.8362E-9
						133.5	5.5795E-9
						134	5.3358E-9
						134.5	5.1045E-9
						135	4.8848E-9
						135.5	4.676E-9
						136	4.4776E-9
						136.5	4.289E-9
						137	4.1095E-9
						137.5	3.9388E-9
						138	3.7763E-9
						138.5	3.6216E-9
						139	3.4743E-9
						139.5	3.334E-9
						140	3.2002E-9
						140.5	3.0727E-9
						141	2.9511E-9
						141.5	2.8351E-9
						142	2.7245E-9
						142.5	2.6189E-9
						143	2.518E-9
						143.5	2.4217E-9
						144	2.3297E-9
						144.5	2.2418E-9
						145	2.1578E-9
						145.5	2.0774E-9
						146	2.0006E-9
						146.5	1.9271E-9
						147	1.8567E-9
						147.5	1.7894E-9
						148	1.725E-9
						148.5	1.6632E-9
						149	1.6041E-9
						149.5	1.5474E-9
						150	1.4931E-9
						150.5	1.441E-9
						151	1.3911E-9
						151.5	1.3432E-9
						152	1.2973E-9
						152.5	1.2532E-9
						153	1.2109E-9
						153.5	1.1702E-9
						154	1.1312E-9
						154.5	1.0937E-9
						155	1.0577E-9
						155.5	1.0231E-9
						156	9.8979E-10
						156.5	9.578E-10
						157	9.2703E-10
						157.5	8.9744E-10
						158	8.6896E-10
						158.5	8.4156E-10
						159	8.1518E-10
						159.5	7.8979E-10
						160	7.6533E-10
						160.5	7.4178E-10
						161	7.1909E-10
						161.5	6.9722E-10
						162	6.7615E-10
						162.5	6.5583E-10
						163	6.3625E-10
						163.5	6.1736E-10
						164	5.9914E-10
						164.5	5.8156E-10
						165	5.646E-10
						165.5	5.4823E-10
						166	5.3243E-10
						166.5	5.1717E-10
						167	5.0244E-10
						167.5	4.8821E-10
						168	4.7446E-10
						168.5	4.6117E-10
						169	4.4834E-10
						169.5	4.3593E-10
						170	4.2393E-10
						170.5	4.1233E-10
						171	4.0111E-10
						171.5	3.9026E-10
						172	3.7976E-10
						172.5	3.6961E-10
						173	3.5977E-10
						173.5	3.5026E-10
						174	3.4105E-10
						174.5	3.3213E-10
						175	3.2349E-10
						175.5	3.1512E-10
						176	3.0702E-10
						176.5	2.9916E-10
						177	2.9155E-10
						177.5	2.8418E-10
						178	2.7702E-10
						178.5	2.7009E-10
						179	2.6337E-10
						179.5	2.5685E-10
						180	2.5053E-10
						180.5	2.4439E-10
						181	2.3844E-10
						181.5	2.3266E-10
						182	2.2706E-10
						182.5	2.2161E-10
						183	2.1633E-10
						183.5	2.112E-10
						184	2.0622E-10
						184.5	2.0138E-10
						185	1.9668E-10
						185.5	1.9211E-10
						186	1.8768E-10
						186.5	1.8336E-10
						187	1.7917E-10
						187.5	1.751E-10
						188	1.7114E-10
						188.5	1.6729E-10
						189	1.6354E-10
						189.5	1.599E-10
						190	1.5636E-10
						190.5	1.5291E-10
						191	1.4956E-10
						191.5	1.4629E-10
						192	1.4312E-10
						192.5	1.4003E-10
						193	1.3702E-10
						193.5	1.3409E-10
						194	1.3123E-10
						194.5	1.2845E-10
						195	1.2575E-10
						195.5	1.2311E-10
						196	1.2055E-10
						196.5	1.1804E-10
						197	1.1561E-10
						197.5	1.1323E-10
						198	1.1092E-10
						198.5	1.0866E-10
						199	1.0646E-10
						199.5	1.0431E-10
						200	1.0222E-10
						200.5	1.0018E-10
						201	9.8195E-11
						201.5	9.6254E-11
						202	9.4362E-11
						202.5	9.2515E-11
						203	9.0713E-11
						203.5	8.8955E-11
						204	8.7239E-11
						204.5	8.5564E-11
						205	8.3929E-11
						205.5	8.2333E-11
						206	8.0775E-11
						206.5	7.9254E-11
						207	7.7768E-11
						207.5	7.6317E-11
						208	7.4899E-11
						208.5	7.3515E-11
						209	7.2162E-11
						209.5	7.084E-11
						210	6.9549E-11
						210.5	6.8287E-11
						211	6.7054E-11
						211.5	6.5848E-11
						212	6.467E-11
						212.5	6.3518E-11
						213	6.2391E-11
						213.5	6.129E-11
						214	6.0213E-11
						214.5	5.916E-11
						215	5.813E-11
						215.5	5.7122E-11
						216	5.6137E-11
						216.5	5.5172E-11
						217	5.4229E-11
						217.5	5.3306E-11
						218	5.2402E-11
						218.5	5.1518E-11
						219	5.0653E-11
						219.5	4.9806E-11
						220	4.8977E-11
						220.5	4.8165E-11
						221	4.737E-11
						221.5	4.6592E-11
						222	4.583E-11
						222.5	4.5083E-11
						223	4.4352E-11
						223.5	4.3636E-11
						224	4.2935E-11
						224.5	4.2248E-11
						225	4.1575E-11
						225.5	4.0915E-11
						226	4.0269E-11
						226.5	3.9635E-11
						227	3.9014E-11
						227.5	3.8406E-11
						228	3.781E-11
						228.5	3.7225E-11
						229	3.6652E-11
						229.5	3.609E-11
						230	3.5539E-11
						230.5	3.4999E-11
						231	3.4469E-11
						231.5	3.3949E-11
						232	3.344E-11
						232.5	3.294E-11
						233	3.2449E-11
						233.5	3.1968E-11
						234	3.1497E-11
						234.5	3.1033E-11
						235	3.0579E-11
						235.5	3.0133E-11
						236	2.9696E-11
						236.5	2.9266E-11
						237	2.8845E-11
						237.5	2.8431E-11
						238	2.8025E-11
						238.5	2.7627E-11
						239	2.7235E-11
						239.5	2.6851E-11
						240	2.6474E-11
						240.5	2.6103E-11
						241	2.5739E-11
						241.5	2.5382E-11
						242	2.5031E-11
						242.5	2.4686E-11
						243	2.4348E-11
						243.5	2.4015E-11
						244	2.3688E-11
						244.5	2.3367E-11
						245	2.3052E-11
						245.5	2.2742E-11
						246	2.2437E-11
						246.5	2.2138E-11
						247	2.1844E-11
						247.5	2.1555E-11
						248	2.1271E-11
						248.5	2.0991E-11
						249	2.0717E-11
						249.5	2.0447E-11
						250	2.0182E-11
						250.5	1.9921E-11
						251	1.9664E-11
						251.5	1.9412E-11
						252	1.9164E-11
						252.5	1.892E-11
						253	1.868E-11
						253.5	1.8444E-11
						254	1.8212E-11
						254.5	1.7984E-11
						255	1.7759E-11
						255.5	1.7538E-11
						256	1.7321E-11
						256.5	1.7107E-11
						257	1.6897E-11
						257.5	1.669E-11
						258	1.6486E-11
						258.5	1.6285E-11
						259	1.6088E-11
						259.5	1.5894E-11
						260	1.5703E-11
						260.5	1.5515E-11
						261	1.5329E-11
						261.5	1.5147E-11
						262	1.4968E-11
						262.5	1.4791E-11
						263	1.4617E-11
						263.5	1.4446E-11
						264	1.4277E-11
						264.5	1.4111E-11
						265	1.3948E-11
						265.5	1.3787E-11
						266	1.3628E-11
						266.5	1.3472E-11
						267	1.3318E-11
						267.5	1.3166E-11
						268	1.3017E-11
						268.5	1.287E-11
						269	1.2725E-11
						269.5	1.2582E-11
						270	1.2442E-11
						270.5	1.2303E-11
						271	1.2167E-11
						271.5	1.2032E-11
						272	1.19E-11
						272.5	1.1769E-11
						273	1.164E-11
						273.5	1.1513E-11
						274	1.1388E-11
						274.5	1.1265E-11
						275	1.1144E-11
						275.5	1.1024E-11
						276	1.0906E-11
						276.5	1.0789E-11
						277	1.0675E-11
						277.5	1.0562E-11
						278	1.045E-11
						278.5	1.034E-11
						279	1.0232E-11
						279.5	1.0125E-11
						280	1.0019E-11
						280.5	9.9153E-12
						281	9.8128E-12
						281.5	9.7116E-12
						282	9.6119E-12
						282.5	9.5135E-12
						283	9.4164E-12
						283.5	9.3207E-12
						284	9.2263E-12
						284.5	9.1331E-12
						285	9.0412E-12
						285.5	8.9505E-12
						286	8.8611E-12
						286.5	8.7728E-12
						287	8.6857E-12
						287.5	8.5998E-12
						288	8.5149E-12
						288.5	8.4313E-12
						289	8.3487E-12
						289.5	8.2672E-12
						290	8.1867E-12
						290.5	8.1073E-12
						291	8.029E-12
						291.5	7.9516E-12
						292	7.8753E-12
						292.5	7.7999E-12
						293	7.7255E-12
						293.5	7.652E-12
						294	7.5795E-12
						294.5	7.508E-12
						295	7.4373E-12
						295.5	7.3675E-12
						296	7.2986E-12
						296.5	7.2305E-12
						297	7.1634E-12
						297.5	7.097E-12
						298	7.0315E-12
						298.5	6.9668E-12
						299	6.9029E-12
						299.5	6.8398E-12
						300	6.7774E-12
						310	5.7E-12
