# Supplementary material for: Ultrafast room-temperature valley manipulation in silicon and diamond
Source: Nat Phys. 2025 Apr 14;21(6):947–52. doi: 10.1038/s41567-025-02862-4 (PMC12176610; doi:10.1038/s41567-025-02862-4)
Supplement: Supplementary file 10 — Source data for graph. [file 41567_2025_2862_MOESM10_ESM.txt]

3.64252000000002	0.0239550452380952	2.99422999999998	0.0171143985714286
3.59582000000001	0.0234501246031746	2.96753999999998	0.0181569271428571
3.54912	0.0235086166666667	2.94085999999999	0.0178589271428571
3.50242000000004	0.0238759182539683	2.91416999999998	0.0183208271428571
3.45572000000003	0.0237134579365079	2.88748999999999	0.01869737
3.40902000000002	0.0232363150793651	2.86079999999999	0.0194575842857143
3.36233000000002	0.0233724261904762	2.83412	0.01992537
3.31563000000001	0.0238721087301587	2.80742999999999	0.0192793271428571
3.26892999999999	0.0242106007936507	2.78075	0.0193867842857143
3.22223000000004	0.0240347277777778	2.75406	0.0192282414285714
3.17553000000003	0.0241577436507936	2.72738000000001	0.0189824414285714
3.12883000000002	0.0238647277777778	2.70069	0.0196259985714286
3.08213000000001	0.0239685373015873	2.67401000000001	0.0199729557142857
3.03542999999999	0.0235106007936508	2.64732000000001	0.0198455414285714
2.98873000000004	0.0232987753968254	2.62063000000001	0.0198120557142857
2.94203000000003	0.023843696031746	2.59395000000001	0.0191255271428571
2.89534000000003	0.0235201246031746	2.56726000000001	0.0195318128571429
2.84864000000001	0.0231756801587302	2.54058000000002	0.0204730414285714
2.80194	0.0232906007936508	2.51389000000001	0.0209059842857143
2.75523999999999	0.0238320293650794	2.48721000000002	0.0206204557142857
2.70854000000004	0.0240197277777778	2.46052000000002	0.02212687
2.66184000000003	0.0243979817460317	2.43384000000003	0.0227425271428571
2.61514000000001	0.0242768706349207	2.40715000000002	0.02342817
2.56844	0.0241201246031746	2.38046999999997	0.0242369985714286
2.52173999999999	0.0243540928571429	2.35378000000003	0.02437267
2.47504000000004	0.0247142515873016	2.32709999999998	0.0243942842857143
2.42835000000004	0.024615203968254	2.30040999999997	0.0242317842857143
2.38165000000002	0.0242786166666666	2.27372999999998	0.0243451842857143
2.33495000000001	0.0238342515873016	2.24703999999998	0.0237553271428571
2.28825	0.0243925849206349	2.22035999999999	0.0237429557142857
2.24154999999999	0.0250416325396825	2.19366999999998	0.0234253414285714
2.19485000000004	0.0246006007936508	2.16698999999999	0.0239222557142857
2.14815000000002	0.0246082992063492	2.14029999999999	0.0239482414285714
2.10145000000001	0.0249694896825397	2.11362	0.0250976557142857
2.05475	0.0250148071428572	2.08692999999999	0.0256127128571429
2.00804999999999	0.0248673468253968	2.06025	0.0254825271428571
1.96135999999999	0.0250697277777778	2.03356	0.0255943128571429
1.91466000000003	0.0255825849206349	2.00688000000001	0.0256589557142857
1.86796000000002	0.0254424261904762	1.98019	0.0265627128571429
1.82126000000001	0.0260159976190476	1.95351000000001	0.0271195271428571
1.77456	0.0266382992063492	1.92682000000001	0.0271780414285714
1.72785999999999	0.0275333785714286	1.90014000000001	0.0278484985714286
1.68116000000003	0.0284927436507936	1.87345000000001	0.02923097
1.63446000000002	0.0283904420634921	1.84677000000002	0.0295370985714286
1.58776000000001	0.0323567912698413	1.82008000000002	0.0299529128571429
1.54107000000001	0.0597582198412699	1.79340000000002	0.02969727
1.49437	0.187193338888889	1.76671000000002	0.0313718128571429
1.44767000000004	0.493966791269841	1.74003000000003	0.0327522557142857
1.40097000000003	0.72052321984127	1.71334000000003	0.0341883128571429
1.35427000000002	0.661001473809524	1.68665999999997	0.0350004842857143
1.30757000000001	0.474661473809524	1.65996999999997	0.0356902414285714
1.26087	0.232889013492063	1.63328999999998	0.0377091128571429
1.21417000000004	0.0670316642857143	1.60659999999998	0.0397525414285714
1.16747000000003	8.79489682539683E-4	1.57990999999997	0.0421795985714286
1.12077000000002	-0.0167277325396825	1.55322999999998	0.0463193128571429
1.07408000000002	-0.0212858277777778	1.52653999999998	0.0505685985714286
1.02738	-0.0216906690476191	1.49985999999999	0.0561860271428571
0.980679999999993	-0.0211476531746032	1.47316999999998	0.0553800271428572
0.93398000000004	-0.0215170182539683	1.44648999999999	0.0615345985714286
0.887280000000028	-0.0216700341269841	1.41979999999999	0.0717115985714286
0.840580000000016	-0.0216832880952381	1.39312	0.0529620271428571
0.793880000000005	-0.0219443198412699	1.36642999999999	0.0314277557142857
0.747179999999993	-0.0217873357142857	1.33975	0.0228516271428571
0.70048000000004	-0.0214767801587302	1.31306	0.00561939771428571
0.653780000000028	-0.0218556690476191	1.28638	-0.0111274871428571
0.607090000000026	-0.0220691611111111	1.25969	-0.0195775871428571
0.560390000000014	-0.0219174944444445	1.23301000000001	-0.0239674014285714
0.513690000000002	-0.0214024944444445	1.20632000000001	-0.02472113
0.466989999999991	-0.0212175738095238	1.17964000000001	-0.0243739442857143
0.420290000000037	-0.0222072563492064	1.15295000000001	-0.0248739014285714
0.373590000000026	-0.0232063833333334	1.12627000000002	-0.0244617157142857
0.326890000000014	-0.02433805	1.09958000000002	-0.0240165728571429
0.280190000000002	-0.0257515420634921	1.07290000000002	-0.0243675157142857
0.233489999999991	-0.0272217007936508	1.04621000000002	-0.0247682871428571
0.186799999999988	-0.0350724150793651	1.01953000000003	-0.0253758442857143
0.140100000000035	-0.0791860658730159	0.992840000000025	-0.0263230871428571
0.0934000000000233	-0.196664034126984	0.966159999999974	-0.0263233728571429
0.0467000000000116	-0.335067936984127	0.939469999999972	-0.0261251871428571
0	-0.338786166984127	0.912789999999979	-0.02589223
-0.0467000000000116	-0.222370158571429	0.886099999999977	-0.0266148585714286
-0.0933999999999651	-0.11690178015873	0.859419999999984	-0.0265568442857143
-0.140099999999977	-0.0351844785714286	0.832729999999981	-0.02637753
-0.186799999999988	-0.00804804999999999	0.806049999999988	-0.0261413014285714
-0.2335	-0.00159201825396827	0.779359999999986	-0.0266820585714286
-0.280190000000002	-7.01134920635056E-5	0.752679999999993	-0.0273764157142857
-0.326890000000014	-2.04637301587317E-4	0.725989999999991	-0.02750113
-0.373589999999967	-6.15192857142879E-4	0.699309999999998	-0.0281450157142857
-0.420289999999979	-9.29081746031749E-4	0.672619999999995	-0.0287191728571429
-0.466989999999991	-3.40907142857105E-4	0.645940000000002	-0.0294226442857143
-0.513690000000002	3.3785714285577E-6	0.61925	-0.0301817442857143
-0.560390000000014	1.29023809523623E-5	0.592570000000007	-0.0305171014285714
-0.607089999999967	-5.94399206349214E-4	0.565880000000005	-0.0309511157142857
-0.653789999999979	-3.8058968253968E-4	0.539200000000012	-0.0308077442857143
-0.700489999999991	2.68299206349212E-4	0.512510000000009	-0.0310298871428571
-0.747179999999993	8.53140476190496E-4	0.485820000000007	-0.0317051442857143
-0.793880000000005	9.53616666666681E-4	0.459140000000014	-0.0327664157142857
-0.840579999999958	5.61711904761918E-4	0.432450000000012	-0.0339001728571429
-0.88727999999997	8.13457936507921E-4	0.405770000000019	-0.0333252871428571
-0.933979999999981	4.21791269841296E-4	0.379080000000016	-0.0331622728571429
-0.980679999999993	-1.29319841269849E-4	0.352400000000023	-0.03386043
-1.02738	-4.77176984126984E-4	0.325710000000021	-0.0344143728571429
-1.07407999999996	1.32029365079359E-4	0.299030000000028	-0.0357987585714286
-1.12077999999997	3.68616666666647E-4	0.272340000000026	-0.0367302585714286
-1.16747999999998	1.23571428570554E-6	0.245659999999974	-0.03657473
-1.21416999999998	-4.35589682539668E-4	0.218969999999972	-0.0370000728571429
-1.26087	-2.59875396825404E-4	0.192289999999979	-0.0392098014285714
-1.30757000000001	-3.07018253968255E-4	0.165599999999977	-0.0416277157142857
-1.35426999999996	2.83616666666677E-4	0.138919999999984	-0.0456246871428571
		0.112229999999981	-0.04905383
		0.0855499999999884	-0.0506502585714286
		0.058859999999986	-0.0539264014285714
		0.032179999999993	-0.0470251157142857
		0.00548999999999068	-0.0330969728571429
		-0.0211900000000023	-0.0494865442857143
		-0.0478800000000047	-0.0476929728571429
		-0.0745599999999977	-0.0245104871428571
		-0.10125	-0.0107527285714286
		-0.127929999999993	-0.00278384057142857
		-0.154619999999995	-1.97668285714285E-4
		-0.181299999999988	-5.08765714285715E-4
		-0.207989999999991	-6.16538571428572E-4
		-0.234669999999984	-0.00119552171428571
		-0.261359999999986	-0.00126894614285714
		-0.288039999999979	-0.00135440571428571
		-0.314729999999981	-0.00136318171428571
		-0.341409999999974	-0.00129636785714286
		-0.368099999999977	-4.27309285714286E-4
		-0.394780000000028	-1.30095714285714E-4
		-0.421469999999972	4.02897142857143E-4
		-0.448150000000023	4.77677285714286E-4
		-0.474840000000026	0.00107955342857143
		-0.501520000000019	0.00109978728571429
		-0.528210000000021	8.61380857142857E-4
		-0.554900000000023	9.25518571428572E-4
		-0.581580000000016	4.08751428571429E-4
		-0.608270000000019	0.00144120814285714
		-0.634950000000012	0.00141244957142857
		-0.661640000000014	1.34401714285714E-4
		-0.688320000000007	5.44177857142857E-4
		-0.715010000000009	2.32067857142857E-4
		-0.741690000000002	-3.57327571428572E-4
		-0.768380000000005	-1.76379E-4
		-0.795059999999998	-6.15981428571429E-4
		-0.82175	-5.92567142857143E-4
		-0.848429999999993	-4.12957857142857E-4
		-0.875119999999995	-1.67348571428572E-4
		-0.901799999999988	5.16714285714285E-5
		-0.928489999999991	1.88688571428571E-4
		-0.955169999999984	-0.00115454628571429
		-0.981859999999986	-0.00134057242857143
		-1.00853999999998	-0.00122558428571429
