# Supplementary material for: Ultrafast room-temperature valley manipulation in silicon and diamond
Source: Nat Phys. 2025 Apr 14;21(6):947–52. doi: 10.1038/s41567-025-02862-4 (PMC12176610; doi:10.1038/s41567-025-02862-4)
Supplement: Supplementary file 11 — Source data for graph. [file 41567_2025_2862_MOESM11_ESM.txt]

733.59	100000000	6.5E-4	5000000	6.51733333333334E-4	200000
3793.14	200000000	0.00318	10000000	0.0059072	400000
8628.75	300000000	0.0120966666666667	15000000	0.0190805333333333	600000
16314.48	400000000	0.03175	20000000	0.0409864	800000
26341.38	500000000	0.0532	25000000	0.0770050666666667	1000000
36769.59	600000000	0.07125	30000000	0.120581066666667	1200000
47096.01	700000000	0.0834066666666667	35000000	0.172189333333333	1400000
57166.2	800000000	0.0967566666666667	40000000	0.2138968	1600000
66973.14	900000000	0.10471	45000000	0.2447328	1800000
75811.32	1000000000	0.112303333333333	50000000	0.2592304	2000000
83732.22	1100000000	0.118046666666667	55000000	0.262679733333333	2200000
89190.27	1200000000	0.12341	60000000	0.258856	2400000
95936.49	1300000000	0.13022	65000000	0.245495466666667	2600000
98890.74	1400000000	0.135596666666667	70000000	0.230418933333333	2800000
102420.63	1500000000	0.13572	75000000	0.213421866666667	3000000
103360.14	1600000000	0.141173333333333	80000000		3200000
102123.45	1700000000	0.141876666666667	85000000		3400000
99526.05	1800000000	0.144036666666667	90000000		3600000
95049.63	1900000000	0.14432	95000000		3800000
90811.89	2000000000	0.1411	100000000		4000000
