# Supplementary material for: Ultrafast room-temperature valley manipulation in silicon and diamond
Source: Nat Phys. 2025 Apr 14;21(6):947–52. doi: 10.1038/s41567-025-02862-4 (PMC12176610; doi:10.1038/s41567-025-02862-4)
Supplement: Supplementary file 12 — Source data for graph. [file 41567_2025_2862_MOESM12_ESM.txt]

100000000	0	5000000	0	400000	0
200000000	6.66666666666667E-6	10000000	6.66666666666667E-6	800000	6.66666666666667E-6
300000000	2.56666666666667E-4	15000000	4.66666666666667E-5	1200000	1.6E-4
400000000	0.00168	20000000	4.3E-4	1600000	0.00237333333333333
500000000	0.0105333333333333	25000000	0.00244333333333333	2000000	0.01283
600000000	0.0452033333333333	30000000	0.00685333333333333	2400000	0.0371966666666667
700000000	0.12028	35000000	0.01404	2800000	0.0778733333333333
800000000	0.209706666666667	40000000	0.0263566666666667	3200000	0.12813
900000000	0.278026666666667	45000000	0.0514266666666667	3600000	0.18951
1000000000	0.319	50000000	0.10397	4000000	0.263786666666667
1100000000	0.338596666666667	55000000	0.199193333333333	4400000	0.351776666666667
1200000000	0.34671	60000000	0.345923333333333	4800000	0.459963333333333
1300000000	0.34288	65000000	0.514123333333333	5200000	0.58978
1400000000	0.33442	70000000	0.63938	5600000	0.733923333333333
1500000000	0.316906666666667	75000000	0.695686666666667	6000000	0.868346666666667
1600000000	0.292	80000000	0.712766666666667	6400000	0.91203
1700000000	0.269203333333333	85000000	0.711563333333333	6800000	0.917023333333333
1800000000	0.238636666666667	90000000	0.701096666666667	7200000	0.916856666666667
1900000000	0.209693333333333	95000000	0.689563333333333	7600000	0.917043333333333
2000000000	0.182386666666667	100000000	0.675026666666667	8000000	0.914613333333333
				8400000	0.9123
				8800000	0.90923
				9200000	0.90334
