# Supplementary material for: Ultrafast room-temperature valley manipulation in silicon and diamond
Source: Nat Phys. 2025 Apr 14;21(6):947–52. doi: 10.1038/s41567-025-02862-4 (PMC12176610; doi:10.1038/s41567-025-02862-4)
Supplement: Supplementary file 13 — Source data for graph. [file 41567_2025_2862_MOESM13_ESM.txt]

4.95084000000003	-0.00132780802562141	-5.38197081477507E-4
4.90414000000002	-5.57915686076899E-4	-4.29915507978521E-4
4.85744	-4.09737632246672E-4	-0.00126946002143609
4.81073999999999	-1.03712787526174E-4	-0.00120941861356859
4.76403999999998	-1.13526452122445E-4	2.01554471317533E-4
4.71734000000003	-1.03692083592428E-4	1.62631075872403E-4
4.67065000000002	-2.32118584627623E-4	-0.0010524827957632
4.62395000000001	-5.38122725414372E-4	-6.47720891001279E-4
4.57725	-6.36735561853295E-4	2.8126461624509E-4
4.53054999999999	-6.07211752329486E-4	-6.87265404458852E-4
4.48384999999998	-5.18329764751846E-4	-0.00221749314773008
4.43715000000002	-5.18329764751849E-4	-0.00195931509389986
4.39045000000001	-3.99841151915406E-4	-8.94304741932966E-4
4.34375	-4.1955129684294E-4	-0.00125910805456237
4.29704999999999	-4.09716928312919E-4	-0.0016348844520779
4.25034999999998	-2.61621690217684E-4	-2.81675342347062E-4
4.20365999999998	-5.47915686076897E-4	4.45302204217637E-6
4.15696000000002	-6.6646641071458E-4	-0.00150569190549405
4.11026000000001	-3.11021276139008E-4	-7.75050083547892E-4
4.06356	-2.22180696428866E-4	-4.52364189516092E-5
4.01685999999999	-4.98598915890564E-4	-8.93476584583057E-4
3.97015999999998	-4.59075106366751E-4	-0.00109140619120833
3.92346000000002	-5.18329764751846E-4	2.80850537570124E-4
3.87676000000001	-6.26921897257022E-4	3.6946337400904E-4
3.83006	-5.28184837215616E-4	-6.96582174645177E-4
3.78335999999999	-2.51745913820168E-4	-5.08383416881202E-4
3.73666999999998	1.924776886643E-4	0.0012187387363279
3.68996999999997	5.42996348340768E-5	9.82506852269932E-4
3.64327000000002	-1.72884630176277E-4	-6.1790722640503E-4
3.59657000000001	1.47758253102662E-5	-2.22669131166929E-4
3.54987	1.23388661749188E-4	0.00145579877773574
3.50316999999998	-2.46858724122993E-5	5.969996058931E-4
3.45646999999997	-4.29468481107953E-4	-5.68217785411244E-4
3.40977000000002	-5.18329764751845E-4	8.34059647300974E-4
3.36307000000001	-6.86114443840871E-4	0.00191004308415399
3.31637	-7.35534733695948E-4	1.2267248373992E-4
3.26967999999999	-3.70193118789112E-4	-6.86437247108943E-4
3.22297999999998	-5.08453988354333E-4	6.85819481669504E-4
3.17628000000003	-0.0010515388744827	6.76088632808247E-4
3.12958000000002	-9.23112373447497E-4	-8.74428965535474E-4
3.08288000000001	-7.05845292702153E-4	-7.85195011084138E-4
3.03617999999999	-4.88619619824308E-4	6.07144533429334E-4
2.98947999999998	-7.55244878623479E-4	1.82092773594985E-4
2.94278000000003	-0.00107114549974149	-0.00127856975228497
2.89608000000002	-9.72574071170064E-4	-3.8001902764728E-4
2.84939000000001	-0.00122911651423424	5.969996058931E-4
2.80269	-0.00158452024094232	-0.0011700811394485
2.75598999999999	-0.0012290958103005	-0.0014270169572539
2.70928999999998	-0.00132789498214315	0.00116946337400908
2.66259000000003	-0.00158456164880982	0.00223530188332583
2.61589000000001	-0.00183131113121148	6.55591738398289E-4
2.56919	-0.00175238773576634	0.00108996026841897
2.52248999999999	-0.00158456164880982	0.00296656482328442
2.47578999999998	-0.00191037945419284	0.0021170824216281
2.42909000000003	-0.00227565895729843	1.12941634878606E-4
2.38240000000002	-0.00241387841899615	0.00100176151065504
2.33570000000001	-0.0025618908413564	0.00329244474046867
2.289	-0.00295675626578704	0.00223530188332584
2.24229999999999	-0.00317404405046613	8.33231489951087E-4
2.19559999999998	-0.00319379560326116	0.00227526047545831
2.14890000000002	-0.00349986185584915	0.00309472217318089
2.10220000000001	-0.00387493431961727	0.00118933915040657
2.0555	-0.00370717034446199	6.75260475458315E-4
2.00879999999999	-0.00385522417468974	0.0028673929806343
1.96209999999998	-0.00454619725957586	0.0018506227942989
1.91540999999997	-0.00510901299456551	-2.52275756425734E-4
1.86871000000002	-0.00495106268400651	1.92237701131197E-4
1.82201000000001	-0.00559273970264004	0.00189969111728027
1.77531	-0.00627402334653239	9.6242403653494E-4
1.72860999999999	-0.00687609373990712	-0.00118974987650853
1.68190999999997	-0.00710329870885123	2.2143024771507E-4
1.63521000000002	-0.00738955129684294	0.00198871803239417
1.58851000000001	-0.00809052438172907	2.41217591022244E-5
1.54181	-0.00909756371920319	-8.24532485204212E-4
1.49510999999999	-0.00936402334653238	0.00160403894336722
1.44841999999998	-0.0102229260380438	0.0018995254858103
1.40171999999997	-0.011151021276139	-6.373689241276E-4
1.35502000000002	-0.0119407107171328	-6.47513851663835E-4
1.30832000000001	-0.0128983918765531	0.00141604722494071
1.26162	-0.0147741682740686	3.50415754961424E-4
1.21491999999998	-0.0159094705515013	-0.00238478093240917
1.16821999999997	-0.0164623608206525	-8.44615300939203E-4
1.12152000000002	-0.0172619819386649	7.25571034464544E-4
1.07482000000001	-0.0187329985018119	-0.0013181142657425
1.02813	-0.0202039488123709	-0.00243467741274044
0.981429999999993	-0.0213689467419775	6.36544119350674E-4
0.934729999999981	-0.0229879637192032	0.0015748463967834
0.888030000000028	-0.025298135975932	-0.00124937720570107
0.841330000000016	-0.0271146419800728	-0.00158519501108411
0.794630000000005	-0.0287929956032612	0.00124813832224924
0.747929999999993	-0.0313204614417705	3.11078280841339E-4
0.701229999999981	-0.0342723442575055	-0.00291770018706758
0.654530000000028	-0.0368687864935303	-0.00168395277505926
0.607830000000016	-0.0400674457067808	1.12941634878612E-4
0.561140000000014	-0.0443027811105076	-0.00415124055973834
0.514440000000002	-0.0477087231394931	-0.00956221364462448
0.467739999999991	-0.0464450171353523	-0.00638353869638431
0.421039999999979	-0.0400477065763461	0.00969954618974404
0.374340000000026	-0.0532570461208595	-0.00471438755766797
0.327640000000014	-0.0660520978806939	-0.0175294600214361
0.280940000000002	-0.0778692407378368	-0.0255855262740241
0.234239999999991	-0.0884229260380438	-0.0344306608495935
0.187539999999979	-0.106015265582557	-0.0511550914914154
0.140840000000026	-0.164114685872412	-0.093626520062844
0.0941500000000233	-0.333812615479038	-0.191620306812326
0.0474500000000116	-0.610202056472827	-0.368298859607357
7.5E-4	-0.708515306990425	-0.470458279897213
-0.0459500000000116	-0.587041186907609	-0.322953932071126
-0.0926500000000233	-0.392771828729555	-0.154470221926198
-0.139349999999977	-0.189803298708851	-0.0591219651974195
-0.186049999999988	-0.063741600986284	-0.0198297084686411
-0.23275	-0.0151394626840065	-0.00586966706077354
-0.279450000000012	-0.00167338152458621	-7.46064576301497E-4
-0.326150000000023	7.94693009575275E-4	-1.83538696384322E-4
-0.372840000000026	4.59040835662234E-4	3.30332939226455E-4
-0.419539999999979	7.4030483695356E-5	4.58076210447978E-4
-0.466239999999991	8.38234443578865E-5	6.36337080013196E-4
-0.512940000000002	2.41856570651885E-4	5.17703539640509E-4
-0.559640000000014	2.2216712965809E-4	6.75674554133281E-4
-0.606340000000026	3.99786177277142E-4	7.65322587259595E-4
-0.653039999999979	5.57695079968652E-4	1.81885734257496E-4
-0.699739999999991	4.68937315993494E-4	-6.44910773366913E-5
-0.746440000000002	1.72705431935523E-4	2.90995465106336E-4
-0.793130000000005	6.41547072978455E-5	5.87268757031831E-4
-0.839830000000016	1.43119510610474E-4	9.22465444402424E-4
-0.886530000000028	2.32001498188112E-4	0.00103053997856392
-0.933229999999981	2.91152636904468E-4	0.00133695819802559
-0.979929999999993	3.50407295289563E-4	0.00130776565144179
-1.02663	5.28129862577349E-4	0.00129782776324301
