# Supplementary material for: Ultrafast room-temperature valley manipulation in silicon and diamond
Source: Nat Phys. 2025 Apr 14;21(6):947–52. doi: 10.1038/s41567-025-02862-4 (PMC12176610; doi:10.1038/s41567-025-02862-4)
Supplement: Supplementary file 14 — Source data for graph. [file 41567_2025_2862_MOESM14_ESM.txt]

17.6616579753762	3.14542857142856E-4	17.8015068399453	-2.46371314285714E-4
17.4615279753762	5.4554285714286E-4	17.6013768399453	1.76199428571429E-4
17.2613879753762	-9.73342857142856E-4	17.4012368399453	-2.88934E-4
17.0612479753762	-0.00168442857142857	17.2010968399453	2.77286E-4
16.8611079753762	-0.00108828571428571	17.0009568399453	-1.64482857142859E-5
16.6609679753762	-7.07428571428593E-5	16.8008168399453	-5.70962571428572E-4
16.4608279753762	-8.44542857142855E-4	16.6006768399453	3.42237428571429E-4
16.2606979753762	-7.8922857142857E-4	16.4005468399453	7.50825714285715E-5
16.0605579753762	-8.03085714285713E-4	16.2004068399452	1.48508285714286E-4
15.8604179753762	-0.00122665714285714	16.0002668399453	1.73005714285714E-4
15.6602779753762	-7.21085714285712E-4	15.8001268399453	-3.71971714285714E-4
15.4601379753762	-0.0019142	15.5999868399453	-7.31712285714286E-4
15.2599979753762	-4.70971428571426E-4	15.3998468399453	-2.55945428571429E-4
15.0598579753762	3.26257142857146E-4	15.1997068399453	-6.22270571428572E-5
14.8597279753762	-9.94857142857125E-5	14.9995768399453	-5.17794E-4
14.6595879753762	-1.86799999999999E-4	14.7994368399453	3.47551714285715E-4
14.4594479753762	-0.00111488571428571	14.5992968399453	4.23116285714286E-4
14.2593079753762	-0.00110422857142857	14.3991568399452	4.98706571428572E-4
14.0591679753762	-5.508E-4	14.1990168399453	-3.58120571428572E-4
13.8590279753762	-0.00109148571428571	13.9988768399453	-3.61305428571429E-4
13.6588979753762	-0.00104251428571428	13.7987468399453	-0.00107871971428571
13.4587579753762	-0.00145762857142857	13.5986068399453	-6.46587428571429E-4
13.2586179753762	-0.00218882857142857	13.3984668399453	-0.00123625685714286
13.0584779753762	-0.00132671428571428	13.1983268399453	-4.19861428571428E-4
12.8583379753762	-0.00195574285714286	12.9981868399453	-0.00133523971428571
12.6581979753762	-0.00207388571428571	12.7980468399453	-0.00198765428571429
12.4580579753762	-0.00168005714285714	12.5979068399452	-9.53097428571429E-4
12.2579279753762	-0.00322342857142857	12.3977768399453	-5.57162571428571E-4
12.0577879753762	-0.00264665714285715	12.1976368399453	-0.00108191971428571
11.8576479753762	-0.00239751428571428	11.9974968399453	-6.95544857142857E-4
11.6575079753762	-0.00248374285714286	11.7973568399453	1.12332E-4
11.4573679753762	-0.0017812	11.5972168399453	4.14620285714286E-4
11.2572279753762	-0.00212391428571428	11.3970768399453	-7.18933714285714E-4
11.0570979753762	-0.00324368571428571	11.1969468399453	-5.67779714285715E-4
10.8569579753762	-0.00231231428571429	10.9968068399453	6.1228857142857E-5
10.6568179753762	-0.00310957142857143	10.7966668399453	-3.95373142857143E-4
10.4566779753762	-0.00380985714285714	10.5965268399453	-5.40119428571429E-4
10.2565379753762	-0.00332348571428571	10.3963868399453	2.78363714285714E-4
10.0563979753762	-0.00342674285714286	10.1962468399453	-6.64737142857143E-5
9.85625797537619	-0.00439851428571429	9.99610683994526	-2.49797142857142E-5
9.65612797537619	-0.00455811428571429	9.79597683994525	4.78464E-4
9.45598797537623	-0.00561511428571428	9.5958368399453	0.00106599971428571
9.25584797537622	-0.00503602857142857	9.39569683994528	2.19833057142857E-4
9.0557079753762	-0.00593325714285714	9.19555683994527	-6.36988285714286E-4
8.85556797537619	-0.00564262857142857	8.99541683994526	-0.00107126542857143
8.65542797537623	-0.0055542	8.7952768399453	4.4206E-5
8.45529797537623	-0.00639525714285714	8.5951468399453	6.18975142857143E-4
8.25515797537621	-0.00617594285714286	8.39500683994528	-6.84907428571428E-4
8.0550179753762	-0.00661357142857143	8.19486683994527	-5.77379714285715E-4
7.85487797537619	-0.007586	7.99472683994525	7.29574285714288E-5
7.65473797537623	-0.00808988571428571	7.7945868399453	-5.59308285714286E-4
7.45459797537622	-0.0087656	7.59444683994528	-8.88228571428573E-5
7.2544579753762	-0.00777251428571429	7.39430683994527	-3.93271142857143E-4
7.0543279753762	-0.0085538	7.19417683994527	-9.94757142857141E-5
6.85418797537618	-0.00979608571428572	6.99403683994525	-0.00111913114285714
6.65404797537623	-0.0092454	6.7938968399453	-7.75345428571429E-4
6.45390797537622	-0.0105072	6.59375683994528	8.71243142857143E-4
6.2537679753762	-0.0112764571428571	6.39361683994527	-9.1162E-4
6.05362797537619	-0.0098992	6.19347683994525	-1.83584571428572E-4
5.85349797537618	-0.0121172	5.99334683994525	0.00100638028571429
5.65335797537623	-0.0135086857142857	5.79320683994529	4.73164E-4
5.45321797537621	-0.0130710285714286	5.59306683994528	2.57083142857143E-4
5.2530779753762	-0.0141287714285714	5.39292683994527	3.47545428571429E-4
5.05293797537618	-0.0149546857142857	5.19278683994525	6.51975142857143E-4
4.85279797537623	-0.0152774285714286	4.9926468399453	-6.1151142857143E-5
4.65265797537621	-0.0161142571428571	4.79250683994528	-4.83877142857143E-5
4.45252797537621	-0.0168758571428571	4.59237683994528	1.97504E-4
4.2523879753762	-0.0181471657142857	4.39223683994526	6.73257428571429E-4
4.05224797537618	-0.0196315077142857	4.19209683994525	5.33829428571429E-4
3.85210797537623	-0.0197648716	3.99195683994529	-4.08119714285715E-4
3.65196797537621	-0.0208931102857143	3.79181683994528	6.76437142857143E-4
3.4518279753762	-0.0230186857142857	3.59167683994526	4.52923142857143E-4
3.25169797537619	-0.02408	3.39154683994526	9.42402857142855E-5
3.05155797537618	-0.0244342694285714	3.19140683994525	5.45508857142857E-4
2.85141797537622	-0.02626348	2.99126683994529	-5.66736857142857E-4
2.65127797537621	-0.0270462	2.79112683994528	3.78423142857143E-4
2.4511379753762	-0.0294305714285714	2.59098683994526	2.24081714285714E-4
2.25099797537618	-0.0308366571428571	2.39084683994525	3.77392E-4
2.05085797537623	-0.0323906857142857	2.19070683994529	-4.98599714285714E-4
1.85072797537622	-0.0350598285714286	1.99057683994529	-7.21085428571429E-4
1.65058797537621	-0.0358636285714286	1.79043683994527	-0.00135329971428571
1.45044797537619	-0.0385806571428571	1.59029683994526	-9.12669828571429E-4
1.25030797537618	-0.0415066571428571	1.39015683994525	-9.42471142857143E-4
1.05016797537622	-0.0446639714285714	1.19001683994529	-1.14391142857143E-4
0.850027975376209	-0.0475992571428571	0.989876839945276	5.26354571428571E-4
0.649897975376204	-0.0504616857142857	0.789746839945271	-3.77291142857143E-4
0.44975797537619	-0.0561732285714286	0.589606839945257	-2.39965428571429E-4
0.249617975376234	-0.0649778	0.389466839945301	1.26176E-4
0.0494779753762205	-0.0408483714285714	0.189326839945287	0.00160654314285714
-0.150662024623794	0.00940448571428572	-0.0108131600547268	0.0166091402857143
-0.350802024623807	0.00234002857142857	-0.210953160054741	0.00123203457142857
-0.550942024623821	4.97628571428573E-4	-0.411093160054755	-7.23182571428572E-4
-0.751072024623768	7.45657142857144E-4	-0.611223160054701	3.73111714285714E-4
-0.951212024623782	5.81742857142859E-4	-0.811363160054715	9.63565714285716E-5
-1.1513520246238	1.72971428571428E-4	-1.01150316005473	1.87905428571429E-4
-1.35149202462381	3.6462857142857E-4	-1.21164316005474	1.76088571428572E-5
-1.55163202462377	2.46485714285714E-4	-1.4117831600547	2.70000000000013E-6
-1.75177202462378	-0.00138208571428571	-1.61192316005471	-2.86801228571429E-4
-1.95190202462378	-1.58057142857141E-4	-1.81205316005472	3.273376E-4
-2.1520420246238	-5.36571428571441E-5	-2.01219316005473	6.79628857142857E-4
-2.35218202462381	-5.08257142857142E-4	-2.21233316005475	-5.63541142857143E-4
-2.55232202462377	-1.5162857142857E-4	-2.4124731600547	-1.89956857142857E-4
-2.75246202462378	5.06142857142857E-4	-2.61261316005472	2.45379428571429E-4
-2.9526020246238	2.326E-4	-2.81275316005473	1.35736857142857E-4
-3.15274202462381	7.06285714285714E-4	-3.01289316005474	-1.82488857142857E-4
-3.35287202462382	2.01742857142857E-4	-3.21302316005475	3.31606E-4
-3.55301202462377	-1.77200000000002E-4	-3.4131631600547	-7.05114E-4
-3.75315202462379	-3.55999999999999E-4	-3.61330316005472	7.5083142857143E-5
-3.9532920246238	6.39200000000002E-4	-3.81344316005473	-1.15459714285714E-4
-4.15343202462381	0.00191754285714286	-4.01358316005475	2.44300285714286E-4
