# Supplementary material for: Ultrafast room-temperature valley manipulation in silicon and diamond
Source: Nat Phys. 2025 Apr 14;21(6):947–52. doi: 10.1038/s41567-025-02862-4 (PMC12176610; doi:10.1038/s41567-025-02862-4)
Supplement: Supplementary file 15 — Source data for graph. [file 41567_2025_2862_MOESM15_ESM.txt]

0.255139822204433	-0.0419169795918367	0.01	0	0
0.380339990810881	-0.0761145306122449	0.01	0.1	-0.00374622723858279
0.457989997144622	-0.0946239183673469	0.01	0.15	-0.0131590554325109
0.58922018012289	-0.116788653061225	0.01	0.2	-0.0238408254770112
0.741419134308038	-0.121535510204082	0.01	0.25	-0.0359522546373521
0.891976343495227	-0.105693306122449	0.01	0.3	-0.0478082633715607
1.02409676663031	-0.0823454693877551	0.01	0.35	-0.0598256480483543
1.2027406562099	-0.0809277551020408	0.01	0.4	-0.0721388886198872
1.33118996783808	-0.0814579591836735	0.01	0.45	-0.0837387450642781
			0.5	-0.0957650950712154
			0.55	-0.107042199630436
			0.6	-0.117351048534146
			0.65	-0.12705025498809
			0.7	-0.135172844098207
			0.75	-0.142689633042905
			0.8	-0.14867975434029
			0.85	-0.154297174055991
			0.9	-0.159991439458636
			0.95	-0.163644171111435
			1	-0.16717651118802
			1.05	-0.171158398533235
			1.1	-0.173479138278983
			1.15	-0.175835739345305
			1.2	-0.176140560570188
			1.25	-0.17709344708831
			1.3	-0.17751481760506
			1.35	-0.177567328824472
			1.4	-0.177627524612579
			1.45	-0.176490208445789
			1.5	-0.17530934638973
			1.55	-0.174794480287197
			1.6	-0.173121805834687
			1.65	-0.171975524337754
			1.7	-0.171604103517518
			1.75	-0.170136350896863
			1.8	-0.168162697503818
			1.85	-0.167332032221124
			1.9	-0.164951572398665
			1.95	-0.164545827171594
			2	-0.161064717552972
