# Supplementary material for: Ultrafast room-temperature valley manipulation in silicon and diamond
Source: Nat Phys. 2025 Apr 14;21(6):947–52. doi: 10.1038/s41567-025-02862-4 (PMC12176610; doi:10.1038/s41567-025-02862-4)
Supplement: Supplementary file 16 — Source data for graph. [file 41567_2025_2862_MOESM16_ESM.txt]

0.301864115929742	-0.00391223362450487	0.003	0	0
0.522843985772174	-0.00941022014260464	0.003	0.1	-1.57020651871092E-4
0.67498868318678	-0.0161110220237859	0.003	0.15	-4.46162966530888E-4
0.9545781502111	-0.0330347879654056	0.003	0.2	-8.20320748418038E-4
1.16911469381352	-0.0393599639828063	0.003	0.25	-0.00140443757337856
1.34997736637356	-0.039352762158209	0.003	0.3	-0.00228868815862984
1.50932057964871	-0.0433622610881473	0.003	0.35	-0.00359369801209144
			0.4	-0.0053108870767147
			0.45	-0.00745287308345354
			0.5	-0.010076519939807
			0.55	-0.0131473391811677
			0.6	-0.0164846449002753
			0.65	-0.0199235654126652
			0.7	-0.023409255647791
			0.75	-0.0266301417692971
			0.8	-0.0295167421387304
			0.85	-0.0319864526774459
			0.9	-0.0339295832443509
			0.95	-0.0353395726193492
			1	-0.0364601953644707
			1.05	-0.037134823379474
			1.1	-0.0373516801154689
			1.15	-0.0373308188002917
			1.2	-0.0369813917710743
			1.25	-0.0363052496283564
			1.3	-0.0355202585266094
			1.35	-0.0345303554741706
			1.4	-0.0333972832345078
			1.45	-0.0322801934540534
			1.5	-0.031007989701072
			1.55	-0.0296974280459906
			1.6	-0.0283273107008068
			1.65	-0.0269124424698396
			1.7	-0.0254590481003598
			1.75	-0.0239383591657924
			1.8	-0.0223486933020102
			1.85	-0.020984127758446
			1.9	-0.0197132698967664
			1.95	-0.0184687129942752
			2	-0.0175521049389776
